# Supplementary material for: Caspase-2 kills cells with extra centrosomes
Source: Sci Adv. 2024 Oct 30;10(44):eado6607. doi: 10.1126/sciadv.ado6607 (PMC11524169; doi:10.1126/sciadv.ado6607)
Supplement: Supplementary file 2 — Tables S1 to S3 [file sciadv.ado6607_tables_s1_to_s3.zip]

Archive with 3 entries (3 files):
- ado6607_table_s1.xlsx
- ado6607_table_s2.xlsx
- ado6607_table_s3.xlsx
