# Supplementary material for: Caspase-2 kills cells with extra centrosomes
Source: Sci Adv. 2024 Oct 30;10(44):eado6607. doi: 10.1126/sciadv.ado6607 (PMC11524169; doi:10.1126/sciadv.ado6607)
Supplement: Supplementary file 2 — Tables S1 to S3 [file sciadv.ado6607_tables_s1_to_s3.zip › ado6607_table_s1.xlsx]

## Sheet: all enriched genes
GeneID	sgRNAs	enriched sgRNAs	% enriched genes	depleted sgRNAs	PValue	PValue.Mixed
Cd38	6	1	16.6667	0	1e-04	0.15
Apaf1	6	6	100	0	2e-04	2e-04
Trp53	6	6	100	0	2e-04	2e-04
Gga3	6	2	33.3333	0	2e-04	0.2554
Ccdc177	6	5	83.3333	0	3e-04	0.0015
Dscr3	6	3	50	0	6e-04	0.0134
Setdb1	6	3	50	0	8e-04	0.0085
Nedd9	6	1	16.6667	0	8e-04	0.5902
Sec62	6	4	66.6667	0	9e-04	9e-04
Fbxo10	6	1	16.6667	0	0.001	0.3262
Zdhhc21	6	2	33.3333	0	0.0011	0.3028
Reep1	6	1	16.6667	0	0.0011	0.6854
Bbc3	5	4	80	0	0.0013	0.0013
Atrx	6	1	16.6667	0	0.0014	0.184
D630045J12Rik	6	2	33.3333	0	0.0015	0.0517
NonTargetingControlGuideForMouse_0038	2	2	100	0	0.002	0.002
Kmt2c	6	1	16.6667	0	0.002	0.1041
Gtf2h5	6	5	83.3333	0	0.0023	0.008
Cyb5r4	6	2	33.3333	0	0.0023	0.1392
Rmdn2	6	1	16.6667	0	0.0023	0.1434
Wdr24	6	3	50	0	0.0028	0.0049
Irs2	6	2	33.3333	0	0.0028	0.0533
Epn2	6	1	16.6667	0	0.0034	0.8563
Csnk2b	6	2	33.3333	0	0.0036	0.2259
2210404O09Rik	6	0	0	0	0.0038	0.5
I830077J02Rik	6	2	33.3333	0	0.004	0.1873
M6pr	6	3	50	0	0.0041	0.0092
Cep78	6	1	16.6667	0	0.0043	0.0799
NonTargetingControlGuideForMouse_0308	2	2	100	0	0.0044	0.0044
Rnase9	6	3	50	0	0.0049	0.0214
Flcn	6	2	33.3333	1	0.0049	0.0263
Mfhas1	6	0	0	0	0.0049	0.5354
Rab3c	6	2	33.3333	0	0.0056	0.0934
NonTargetingControlGuideForMouse_0261	2	2	100	0	0.0058	0.0058
Ttbk2	6	1	16.6667	0	0.0066	0.1387
Alg3	6	2	33.3333	0	0.0067	0.0302
Ufl1	6	4	66.6667	0	0.0069	0.0014
Sned1	6	1	16.6667	0	0.007	0.263
Larp1b	6	1	16.6667	0	0.0076	0.5685
Igll1	6	2	33.3333	1	0.0077	0.1514
Csf1r	6	2	33.3333	0	0.008	0.087
Vps26a	6	1	16.6667	0	0.0081	0.207
Mup7	6	1	16.6667	0	0.0082	0.0071
Urm1	6	4	66.6667	0	0.0087	0.015
Irak2	4	1	25	0	0.009	0.1004
Usp15	6	3	50	1	0.0091	1e-04
NonTargetingControlGuideForMouse_0841	2	2	100	0	0.0094	0.0094
Svs2	5	1	20	0	0.0094	0.0585
Scin	6	2	33.3333	0	0.0098	0.0373
Phip	6	2	33.3333	0	0.0099	0.0802
St6gal2	6	0	0	0	0.0099	0.0432
Lamtor1	6	1	16.6667	0	0.0101	0.0016
Rad54b	6	2	33.3333	0	0.0105	0.364
Calm3	6	1	16.6667	0	0.0105	0.1486
Ndst4	6	0	0	0	0.0111	0.4128
H2-M5	6	2	33.3333	0	0.0116	0.1526
Bcl2l11	6	4	66.6667	0	0.0117	0.0301
Tusc1	5	2	40	0	0.0119	0.026
Pigf	6	2	33.3333	0	0.0121	0.0261
Ccdc101	6	3	50	0	0.0123	0.0479
Lce1c	6	1	16.6667	0	0.0124	0.0994
Crebzf	6	4	66.6667	1	0.0129	4e-04
Gpatch8	6	3	50	0	0.0129	0.0176
Dalrd3	6	1	16.6667	1	0.0129	0.0213
Gm1587	6	2	33.3333	0	0.013	0.1542
NonTargetingControlGuideForMouse_0021	2	1	50	0	0.0131	0.0131
Ergic2	6	2	33.3333	0	0.0132	0.1057
Gm6040	6	2	33.3333	0	0.0136	0.1954
6430550D23Rik	6	1	16.6667	0	0.0137	0.0943
1110001J03Rik	6	1	16.6667	0	0.0137	0.3426
N4bp3	6	1	16.6667	0	0.0139	0.5045
Rtfdc1	6	2	33.3333	0	0.014	0.1636
NonTargetingControlGuideForMouse_0666	2	1	50	0	0.0144	0.0144
Cirbp	6	2	33.3333	0	0.0146	0.1492
mmu-mir-6929	3	1	33.3333	0	0.0146	0.1144
Atp2b4	6	0	0	0	0.0151	0.2062
Skp2	6	2	33.3333	0	0.0159	0.0406
NonTargetingControlGuideForMouse_0323	2	2	100	0	0.0163	0.0163
Ugt2b36	6	2	33.3333	0	0.0163	0.5171
Scgb2b20	6	1	16.6667	0	0.0169	0.4901
mmu-mir-3960	4	0	0	0	0.0171	0.2251
Vmn2r24	5	1	20	0	0.0172	0.318
mmu-mir-199b	4	1	25	0	0.0173	0.077
Rnase12	6	2	33.3333	0	0.0174	0.424
Xlr5c	6	0	0	0	0.0174	0.5246
Kxd1	6	2	33.3333	0	0.0176	0.0344
Krt42	6	2	33.3333	0	0.0177	0.1671
Nr2c2ap	6	1	16.6667	0	0.0184	0.2534
mmu-mir-7025	4	3	75	0	0.0187	0.0136
Abcd1	6	2	33.3333	0	0.0188	0.2268
Il2rg	6	1	16.6667	0	0.0189	0.33
Acaa2	6	2	33.3333	0	0.019	0.3791
Azin1	6	2	33.3333	0	0.0191	0.077
Ndufc1	6	3	50	0	0.0193	0.1287
Slc25a40	6	0	0	0	0.0193	0.4304
NonTargetingControlGuideForMouse_0485	2	2	100	0	0.0194	0.0194
Zcrb1	6	2	33.3333	0	0.0194	0.0204
Plekhm1	6	4	66.6667	0	0.0195	0.0293
Wdr25	6	6	100	0	0.0199	0.0199
Phf20	6	3	50	0	0.02	0.0649
Fgfr1	6	2	33.3333	0	0.0201	0.1341
Arl6ip1	6	1	16.6667	0	0.0201	0.4534
Gata1	6	4	66.6667	0	0.0216	0.0511
AI987944	6	1	16.6667	0	0.0224	0.6033
Zxdc	6	2	33.3333	0	0.0226	0.002
Rdh5	6	0	0	0	0.0228	0.7499
Thumpd2	6	1	16.6667	0	0.0231	0.1576
Tas2r116	5	2	40	0	0.0232	0.076
Acss3	6	1	16.6667	0	0.0234	0.2614
Zfp871	6	2	33.3333	0	0.0239	0.0433
Eif4g1	6	2	33.3333	0	0.0243	0.1172
Cd200r3	6	2	33.3333	0	0.0243	0.212
Spata33	6	2	33.3333	0	0.0244	0.0914
Jakmip1	6	3	50	0	0.0249	0.1402
B430306N03Rik	5	1	20	0	0.0249	0.224
Klra10	6	3	50	1	0.0252	0.01
Wdr45	5	1	20	0	0.0253	0.004
Tns4	6	0	0	0	0.0254	0.9245
Nrd1	6	3	50	0	0.0259	0.0463
Aard	6	2	33.3333	0	0.0259	0.2192
mmu-mir-6357	4	1	25	0	0.026	0.3471
Krt20	6	1	16.6667	0	0.0263	0.2807
Ormdl1	6	2	33.3333	1	0.0268	0.0648
Gngt1	6	1	16.6667	0	0.0271	0.423
Vmn1r70	6	1	16.6667	0	0.0274	0.2659
Galm	6	2	33.3333	1	0.0275	9e-04
Ninj1	6	3	50	0	0.0279	0.025
Casp9	6	5	83.3333	0	0.0281	0.0298
Set	6	1	16.6667	0	0.0283	0.3569
Zfp91	6	3	50	0	0.0284	0.0343
mmu-mir-7230	4	1	25	0	0.0286	0.0811
Krtap10-10	5	0	0	0	0.0288	0.0919
NonTargetingControlGuideForMouse_0949	2	2	100	0	0.0292	0.0292
Hivep3	6	2	33.3333	0	0.0294	0.0845
NonTargetingControlGuideForMouse_0243	2	2	100	0	0.0296	0.0296
Mtmr6	6	1	16.6667	0	0.0296	0.2699
NonTargetingControlGuideForMouse_0833	2	0	0	0	0.0296	0.0296
Mdga2	6	2	33.3333	0	0.0301	0.2607
NonTargetingControlGuideForMouse_0873	2	2	100	0	0.0304	0.0304
Arnt	6	1	16.6667	0	0.0305	0.3394
NonTargetingControlGuideForMouse_0010	2	1	50	0	0.0307	0.0307
NonTargetingControlGuideForMouse_0536	2	0	0	0	0.0308	0.0308
Kcng4	6	1	16.6667	0	0.0313	0.2753
Tiparp	5	1	20	0	0.0317	0.1032
Gsk3b	6	4	66.6667	0	0.0319	0.1535
Unc13b	6	2	33.3333	0	0.0323	0.0447
Cpne6	6	0	0	0	0.0324	0.6111
Tmbim4	6	2	33.3333	0	0.0333	0.0572
Arsk	6	1	16.6667	0	0.0335	0.1798
Dlgap3	6	1	16.6667	0	0.0336	0.3274
Ampd2	6	0	0	0	0.0337	0.3518
Fam228a	6	0	0	0	0.0337	0.6727
Slc7a4	6	2	33.3333	0	0.0338	0.3013
Zfp619	6	2	33.3333	0	0.0342	0.0993
Med1	6	1	16.6667	0	0.0342	0.2206
Cyp11a1	6	2	33.3333	1	0.0348	0.0647
Pkia	6	2	33.3333	0	0.035	0.4811
Tmem251	6	2	33.3333	0	0.0351	0.0551
NonTargetingControlGuideForMouse_0036	2	1	50	0	0.0355	0.0355
Fpr2	6	2	33.3333	0	0.0355	0.4684
Rrn3	6	1	16.6667	0	0.0356	0.3323
Zfyve26	6	2	33.3333	0	0.0357	0.2188
Rnf128	6	2	33.3333	0	0.0358	0.4051
mmu-mir-615	3	1	33.3333	0	0.0359	0.075
Lamtor5	6	2	33.3333	1	0.0362	0.0629
Olfr904	5	1	20	0	0.0363	0.3486
Ccdc7	6	3	50	1	0.0364	0.0066
Aven	6	1	16.6667	0	0.0366	0.5224
Kat2b	6	2	33.3333	0	0.0367	0.1257
Dock4	6	1	16.6667	0	0.0369	0.1239
Sirt6	6	2	33.3333	0	0.037	0.2366
Apobec3	6	1	16.6667	0	0.0372	0.6421
NonTargetingControlGuideForMouse_0729	2	0	0	0	0.0372	0.0372
3110040N11Rik	6	1	16.6667	0	0.0373	0.3693
Papola	6	1	16.6667	0	0.0375	0.2198
Cyp4b1	6	1	16.6667	0	0.0378	0.4685
Mpp7	6	2	33.3333	0	0.0382	0.0391
Sertm1	6	1	16.6667	0	0.0384	0.5258
Polr3gl	6	2	33.3333	0	0.0385	0.0338
Il9r	6	1	16.6667	0	0.0387	0.6553
Rasal2	6	2	33.3333	1	0.0394	0.0573
mmu-mir-6715	4	2	50	0	0.0396	0.16
NonTargetingControlGuideForMouse_0197	2	1	50	0	0.0398	0.0398
Adig	6	2	33.3333	1	0.0399	0.0654
Abcc6	6	2	33.3333	0	0.0401	0.2728
Fermt3	6	1	16.6667	0	0.0403	0.1749
Sypl2	6	1	16.6667	0	0.041	0.1082
NonTargetingControlGuideForMouse_0859	2	1	50	0	0.0412	0.0412
Sar1a	6	2	33.3333	0	0.0412	0.2385
Dffb	5	4	80	0	0.0416	0.0431
Olfr312	6	1	16.6667	0	0.0417	0.1387
mmu-mir-343	4	2	50	0	0.0421	0.01
Pyroxd1	6	1	16.6667	0	0.0426	0.4642
Cyp4f37	6	0	0	0	0.0427	0.2791
Vmn2r7	6	0	0	0	0.043	0.3631
Hyou1	6	1	16.6667	0	0.0432	0.4705
Olfr1443	5	0	0	0	0.0436	0.8112
Mb	5	2	40	0	0.0437	0.0618
Olfr566	6	1	16.6667	0	0.0442	0.2089
Gbp6	6	1	16.6667	0	0.0446	0.4596
Itpr2	6	2	33.3333	0	0.0449	0.0681
Lzts3	6	2	33.3333	0	0.0449	0.1606
Gbp5	6	0	0	0	0.0454	0.4811
Ankrd26	5	1	20	0	0.0458	0.4377
Ryk	6	1	16.6667	0	0.0459	0.055
Kbtbd4	5	0	0	0	0.0459	0.5874
Olfr605	6	1	16.6667	0	0.046	0.2469
Bgn	6	2	33.3333	0	0.0462	0.3087
Nnat	6	1	16.6667	0	0.0462	0.0533
H2-M10.5	6	0	0	0	0.0465	0.4663
Apoa4	6	1	16.6667	0	0.047	0.4227
Nyap1	6	1	16.6667	0	0.047	0.4948
Cyp3a44	6	1	16.6667	0	0.0473	0.0907
mmu-mir-488	3	0	0	0	0.0475	0.3677
mmu-mir-3058	4	1	25	0	0.0476	0.1098
NonTargetingControlGuideForMouse_0854	2	1	50	0	0.0481	0.0481
Tiprl	6	2	33.3333	0	0.0483	0.3688
Xlr5b	6	0	0	0	0.0485	0.5864
Olfr845	6	1	16.6667	0	0.0486	0.0107
mmu-mir-6949	4	1	25	0	0.0494	0.3388
2610528J11Rik	5	1	20	0	0.0495	0.2696
Leprot	6	1	16.6667	0	0.0495	0.4326
Plxna2	6	1	16.6667	0	0.0498	0.4798
Rtca	6	1	16.6667	0	0.0504	0.2373
Smc1b	6	1	16.6667	0	0.0504	0.3296
Mcee	6	2	33.3333	0	0.0505	0.2454
Clcn5	6	1	16.6667	0	0.0506	0.1314
Cxcl2	6	0	0	0	0.0507	0.1294
Lamtor4	6	3	50	0	0.0508	0.0539
Pacsin3	6	1	16.6667	0	0.0508	0.3549
Irx6	6	0	0	0	0.0508	0.815
Ugt1a9	6	1	16.6667	0	0.0514	0.0238
Prkar1b	6	1	16.6667	0	0.0514	0.7353
Alkbh4	6	1	16.6667	0	0.0519	0.4423
Mbd1	5	1	20	0	0.052	0.2723
1700123I01Rik	6	1	16.6667	0	0.0521	0.5464
Cpa1	6	0	0	0	0.0521	0.6288
Ywhaz	5	2	40	0	0.0524	0.0068
Ttll3	6	1	16.6667	0	0.0532	0.1693
Samt2	6	0	0	0	0.0532	0.221
Tas2r104	4	1	25	0	0.0534	0.1362
Hist1h1b	6	0	0	0	0.0536	0.6252
Ccdc27	6	1	16.6667	0	0.0538	0.569
Camkk1	6	2	33.3333	0	0.0545	0.2052
Chst11	6	2	33.3333	0	0.0545	0.3691
NonTargetingControlGuideForMouse_0516	2	0	0	0	0.0548	0.0548
Tmem87b	6	2	33.3333	0	0.0549	0.304
Dnmbp	6	1	16.6667	1	0.0557	0.0782
Slc16a13	5	1	20	0	0.0558	0.1366
NonTargetingControlGuideForMouse_0090	2	2	100	0	0.0565	0.0565
2010315B03Rik	6	2	33.3333	0	0.0569	0.5404
Klhdc4	6	0	0	0	0.0577	0.7367
mmu-mir-1898	4	1	25	0	0.0583	0.2293
Ugt1a2	6	2	33.3333	0	0.0586	0.0764
Ctu1	6	4	66.6667	0	0.0588	0.0308
Gipr	6	0	0	0	0.0589	0.2909
Olfr512	6	3	50	0	0.0591	0.0711
Kti12	6	3	50	0	0.0598	0.0858
Plagl2	6	2	33.3333	0	0.0601	0.4074
Adrbk1	6	2	33.3333	0	0.0602	0.0544
Olfr145	5	1	20	0	0.0606	0.4782
Cpd	6	1	16.6667	0	0.0606	0.1021
NonTargetingControlGuideForMouse_0976	2	1	50	0	0.0607	0.0607
Lrfn4	6	2	33.3333	0	0.0607	0.0742
Vcan	6	1	16.6667	0	0.0607	0.3616
Ttc9b	6	1	16.6667	0	0.0617	0.2438
Olfr134	5	2	40	1	0.0621	0.001
Sptssb	5	1	20	0	0.0622	0.3646
Olfr1101	6	2	33.3333	0	0.0628	0.2116
NonTargetingControlGuideForMouse_0878	2	1	50	0	0.0631	0.0631
Malt1	6	2	33.3333	0	0.0631	0.0049
Dact2	5	1	20	0	0.0632	0.3231
Pp2d1	6	0	0	0	0.0636	0.2549
Cldn15	6	2	33.3333	1	0.0639	0.2478
Trim24	6	0	0	0	0.064	0.713
Ccdc41	6	2	33.3333	0	0.0642	0.0562
NonTargetingControlGuideForMouse_0827	2	0	0	0	0.0647	0.0647
NonTargetingControlGuideForMouse_0428	2	2	100	0	0.0649	0.0649
Cpa2	6	1	16.6667	0	0.0651	0.42
Add2	5	0	0	0	0.0653	0.7287
Nudt22	6	2	33.3333	1	0.0654	0.1245
Memo1	6	2	33.3333	0	0.0655	0.0388
Smad2	6	2	33.3333	0	0.0655	0.2324
Ptcd2	6	1	16.6667	0	0.0657	0.5306
Rragd	6	0	0	0	0.066	0.4757
Pcnx	6	1	16.6667	0	0.0661	0.3603
mmu-mir-122	4	1	25	0	0.0662	0.4582
Cacna1a	6	1	16.6667	1	0.0663	0.0151
Slc7a14	6	0	0	0	0.0667	0.9187
Olfr114	5	1	20	0	0.067	0.3733
Phf8	6	1	16.6667	0	0.0675	0.1983
Ptprcap	6	0	0	0	0.0675	0.7398
Tas2r118	6	1	16.6667	0	0.0679	0.6941
Nlrp6	6	1	16.6667	0	0.0683	0.3413
Teddm1	6	2	33.3333	0	0.0684	0.066
Kcnj15	6	1	16.6667	0	0.0685	0.6745
Esp38	6	2	33.3333	1	0.0687	0.0352
Fxyd7	5	1	20	1	0.0688	0.1527
Pth2r	6	1	16.6667	0	0.0691	0.3378
Taf4a	6	1	16.6667	0	0.0691	0.5689
NonTargetingControlGuideForMouse_0950	2	1	50	0	0.0694	0.0694
G3bp1	6	2	33.3333	0	0.0695	0.0765
Glrp1	5	1	20	0	0.0695	0.2896
Rbm4b	6	1	16.6667	0	0.0699	0.4271
Rhobtb2	6	0	0	0	0.0703	0.4765
Rassf3	6	2	33.3333	0	0.0705	0.2594
Plekhg2	6	0	0	0	0.0706	0.8313
Rhox2f	6	0	0	0	0.071	0.3146
Enthd2	6	1	16.6667	0	0.0711	0.2267
Slc16a12	6	1	16.6667	0	0.0711	0.241
Tigd5	6	2	33.3333	1	0.0713	0.1092
Elp3	6	2	33.3333	0	0.0713	0.2079
Scarb2	6	2	33.3333	0	0.0725	0.1232
Gskip	6	1	16.6667	1	0.0727	0.02
Runx2	6	1	16.6667	0	0.0727	0.2988
mmu-mir-3547	3	1	33.3333	0	0.0731	0.2
Cbll1	6	2	33.3333	0	0.0738	0.1721
Stat2	6	1	16.6667	1	0.0738	0.0462
Tln2	6	2	33.3333	0	0.0746	0.2201
Gm13124	6	0	0	0	0.0749	0.9097
D6Wsu163e	6	1	16.6667	0	0.0753	0.2428
Dagla	6	1	16.6667	0	0.0753	0.6372
Gsdma	6	1	16.6667	0	0.0754	0.1779
C1qtnf9	6	2	33.3333	0	0.0755	0.2406
Tekt1	6	1	16.6667	0	0.0756	0.685
Ubr2	6	1	16.6667	0	0.0758	0.3521
Dpm3	4	2	50	0	0.0759	0.171
Sytl3	5	1	20	0	0.076	0.5851
Pcolce	6	2	33.3333	0	0.0762	0.115
Ipp	6	1	16.6667	0	0.0764	0.1667
Olfr829	6	1	16.6667	0	0.0764	0.3799
Cngb1	6	0	0	0	0.0764	0.4286
Apobec1	6	1	16.6667	0	0.0766	0.3804
Plxna1	6	1	16.6667	0	0.0766	0.6095
Casp2	6	2	33.3333	1	0.078	0.0255
NonTargetingControlGuideForMouse_0924	2	0	0	0	0.0782	0.0782
Smek1	5	1	20	0	0.0789	0.1944
Olfr1183	6	1	16.6667	0	0.079	0.7444
Cyp19a1	6	1	16.6667	0	0.0796	0.2426
E330017A01Rik	6	1	16.6667	0	0.0802	0.2462
Acbd5	6	1	16.6667	0	0.0805	0.1658
Ube2b	6	3	50	0	0.081	0.024
NonTargetingControlGuideForMouse_0044	2	0	0	0	0.0814	0.0814
Afmid	6	0	0	0	0.0817	0.9592
Atxn3	6	2	33.3333	0	0.0818	0.3576
Jmjd8	6	1	16.6667	1	0.082	0.041
Nxnl1	6	1	16.6667	0	0.0829	0.7064
Ptgr1	6	3	50	1	0.0831	0.0231
Nxt2	6	0	0	0	0.0832	0.6967
NonTargetingControlGuideForMouse_0604	2	1	50	0	0.0833	0.0833
Pigw	6	1	16.6667	1	0.0834	0.0041
Fam170a	6	2	33.3333	1	0.0835	0.0663
Rcor1	6	1	16.6667	0	0.0836	0.22
Msrb3	6	2	33.3333	0	0.0837	0.1097
NonTargetingControlGuideForMouse_0848	2	0	0	0	0.084	0.084
NonTargetingControlGuideForMouse_0471	2	2	100	0	0.0841	0.0841
Olfr16	6	1	16.6667	0	0.0842	0.3415
Pou5f2	6	1	16.6667	0	0.0844	0.2229
NonTargetingControlGuideForMouse_0256	2	2	100	0	0.0845	0.0845
mmu-mir-471	4	1	25	0	0.0847	0.1175
Abtb1	6	2	33.3333	0	0.0848	0.6529
Prss56	6	2	33.3333	0	0.0851	0.2491
Mapk4	6	0	0	0	0.0852	0.4196
Rin1	6	0	0	0	0.0853	0.4731
Qprt	6	1	16.6667	0	0.0854	0.6968
1110065P20Rik	6	2	33.3333	0	0.0855	0.2585
Htr2a	6	1	16.6667	0	0.0857	0.1877
NonTargetingControlGuideForMouse_0491	2	2	100	0	0.086	0.086
mmu-mir-7037	4	1	25	0	0.086	0.4786
Gipc2	6	0	0	0	0.0864	0.5628
Hibadh	6	2	33.3333	0	0.0868	0.0315
Zfp644	6	0	0	0	0.0869	0.5619
Ssr2	6	2	33.3333	0	0.0871	0.0731
Dusp14	6	1	16.6667	0	0.0872	0.5983
Magea6	6	1	16.6667	0	0.0876	0.0292
3425401B19Rik	5	3	60	1	0.0878	0.0174
NonTargetingControlGuideForMouse_0896	2	0	0	0	0.0878	0.0878
Dstyk	6	2	33.3333	0	0.0879	0.3583
Ano9	6	0	0	0	0.0881	0.2876
Arhgef39	5	1	20	0	0.0882	0.4899
Klrd1	6	0	0	0	0.0889	0.2785
Scaf8	6	2	33.3333	0	0.0895	0.0208
Lingo1	6	1	16.6667	0	0.0896	0.4641
Lamtor3	5	1	20	0	0.09	0.4089
Olfr944	6	1	16.6667	0	0.09	0.4626
Phldb1	6	1	16.6667	0	0.0901	0.3452
Flt3	5	0	0	0	0.0903	0.2475
NonTargetingControlGuideForMouse_0807	2	0	0	0	0.0903	0.0903
Trib3	6	1	16.6667	0	0.0909	0.7139
Zfp954	6	0	0	0	0.0909	0.5453
mmu-mir-7094-1	4	1	25	0	0.0911	0.1401
Zfp369	5	1	20	1	0.0912	0.0775
Ldb1	6	1	16.6667	0	0.0913	0.4419
Ugt1a7c	6	2	33.3333	0	0.0914	0.0151
NonTargetingControlGuideForMouse_0849	2	0	0	0	0.0916	0.0916
Cdon	6	1	16.6667	0	0.0917	0.0405
Pde10a	6	1	16.6667	0	0.0919	0.5338
Slc24a4	6	1	16.6667	0	0.0921	0.7027
Tpm1	6	1	16.6667	1	0.0923	0.1335
Arel1	6	1	16.6667	0	0.0924	0.6931
Acot11	6	1	16.6667	0	0.0924	0.9552
Cacnb2	6	0	0	0	0.093	0.6636
Olfr222	6	0	0	0	0.0933	0.8201
Gm13178	5	0	0	0	0.0933	0.1443
NonTargetingControlGuideForMouse_0879	2	2	100	0	0.0934	0.0934
NonTargetingControlGuideForMouse_0824	2	1	50	0	0.0937	0.0937
Tex38	6	1	16.6667	0	0.0937	0.3075
Hbb-bs	6	1	16.6667	0	0.0946	0.2833
Gm13157	6	1	16.6667	0	0.0951	0.75
Gstt3	6	1	16.6667	0	0.0955	0.5763
Ly6g6c	5	0	0	0	0.0955	0.8866
Tmem89	6	1	16.6667	0	0.0956	0.5407
Slit3	6	0	0	0	0.0956	0.8138
Mink1	6	1	16.6667	1	0.0958	0.0611
Trpv2	6	1	16.6667	0	0.0962	0.191
Ctu2	6	3	50	1	0.0963	0.0061
Lipo1	6	2	33.3333	0	0.0966	0.1933
Sec23ip	6	3	50	1	0.0976	0.0135
NonTargetingControlGuideForMouse_0213	2	0	0	0	0.0976	0.0976
mmu-mir-1839	4	2	50	0	0.0984	0.0065
Plcl1	6	2	33.3333	0	0.0986	0.1413
Accsl	6	2	33.3333	0	0.0988	0.0651
Ncdn	6	1	16.6667	0	0.0992	0.0827
NonTargetingControlGuideForMouse_0622	2	0	0	0	0.0993	0.0993
Krt6b	6	0	0	0	0.0994	0.7355
Bcl10	6	2	33.3333	0	0.0996	0.1149
Tbpl1	6	1	16.6667	0	0.0996	0.158
Bbs1	6	0	0	0	0.1	0.3565
NonTargetingControlGuideForMouse_0676	2	2	100	0	0.1001	0.1001
Ufc1	6	2	33.3333	0	0.1008	0.5745
Fam159a	6	0	0	0	0.1008	0.7318
Zfp64	6	0	0	0	0.1009	0.7104
Ctdsp1	6	1	16.6667	1	0.1011	0.1262
mmu-mir-293	4	0	0	0	0.1017	0.4325
NonTargetingControlGuideForMouse_0282	2	0	0	0	0.102	0.102
Fhdc1	6	0	0	0	0.1021	0.8563
Pbdc1	6	1	16.6667	0	0.1024	0.1864
Tk2	6	2	33.3333	0	0.1029	0.1867
Pcdha4	6	0	0	0	0.103	0.5244
Pdia3	5	0	0	0	0.1035	0.6869
Dtx2	6	1	16.6667	0	0.104	0.7289
Ppm1j	6	0	0	0	0.104	0.1699
Cdh19	5	1	20	0	0.1041	0.3727
Rnd3	6	0	0	0	0.1043	0.7095
Dnajb13	6	2	33.3333	0	0.1045	0.1501
Spaca1	6	2	33.3333	1	0.1046	0.1178
Basp1	6	1	16.6667	0	0.1046	0.4179
mmu-mir-6996	4	1	25	0	0.105	0.3036
Plekhf1	6	0	0	0	0.1054	0.1547
Ugt1a6b	6	1	16.6667	0	0.1056	0.0848
Ankrd66	6	0	0	0	0.1056	0.3093
Iltifb	6	1	16.6667	0	0.1057	0.1568
NonTargetingControlGuideForMouse_0817	2	1	50	0	0.1061	0.1061
Rnh1	6	1	16.6667	0	0.1061	0.3344
4933416C03Rik	6	0	0	0	0.1066	0.1459
NonTargetingControlGuideForMouse_0077	2	0	0	0	0.1073	0.1073
Loxl2	6	1	16.6667	0	0.1077	0.6981
Map4k3	6	1	16.6667	0	0.108	0.5584
NonTargetingControlGuideForMouse_0584	2	0	0	0	0.108	0.108
Lamtor2	6	3	50	1	0.1088	7e-04
Rabac1	6	1	16.6667	1	0.1088	0.2477
Ugt1a5	6	0	0	0	0.109	0.046
Cstf2	6	1	16.6667	0	0.1096	0.1595
Pabpc4	6	1	16.6667	1	0.1101	0.1542
Havcr1	6	1	16.6667	0	0.1101	0.3319
Elp6	6	1	16.6667	0	0.1105	0.2477
Kcnab2	6	1	16.6667	0	0.1109	0.0717
Lamc1	6	1	16.6667	0	0.1109	0.6218
Spast	6	3	50	0	0.1111	0.0453
Olfr996	6	1	16.6667	0	0.1111	0.515
Gm15284	6	1	16.6667	0	0.1113	0.0081
Olfr394	6	1	16.6667	0	0.1113	0.0968
mmu-mir-3063	4	2	50	0	0.1116	0.2773
Spg21	6	1	16.6667	0	0.1117	0.0796
Pax7	6	0	0	0	0.1124	0.6607
Mboat2	6	1	16.6667	0	0.1125	0.3457
mmu-mir-6897	3	1	33.3333	0	0.1131	0.283
Rgcc	6	1	16.6667	0	0.1133	0.7034
mmu-mir-376b	4	1	25	0	0.1134	0.4057
Col4a6	5	1	20	0	0.1135	0.3003
Zfp788	6	0	0	0	0.1137	0.6576
Slc25a29	6	2	33.3333	0	0.1139	0.5439
Lgr6	6	1	16.6667	0	0.1141	0.1968
Sult2b1	6	1	16.6667	1	0.1145	0.0646
Slc39a10	6	2	33.3333	0	0.1146	0.1997
Olfr1000	6	0	0	0	0.1147	0.6601
Gzf1	6	2	33.3333	0	0.115	0.2375
Susd2	6	0	0	0	0.115	0.7928
Rictor	5	0	0	0	0.1153	0.5708
Foxn1	6	2	33.3333	0	0.1156	0.3445
NonTargetingControlGuideForMouse_0306	2	1	50	0	0.1162	0.1162
Ankrd13c	6	1	16.6667	0	0.1168	0.7324
mmu-mir-3100	4	2	50	0	0.117	0.167
Ttc7	6	2	33.3333	0	0.1177	0.2414
Strn	6	1	16.6667	0	0.1183	0.2806
Ung	6	0	0	0	0.1183	0.6236
Mroh4	6	1	16.6667	0	0.1184	0.5434
Cwh43	6	2	33.3333	0	0.1186	0.1523
Plcxd3	6	1	16.6667	0	0.1186	0.8562
mmu-mir-5619	3	1	33.3333	0	0.1188	0.2719
Osgin1	6	0	0	0	0.1193	0.2983
Sytl1	6	2	33.3333	0	0.1195	0.0322
NonTargetingControlGuideForMouse_0451	2	0	0	0	0.1195	0.1195
Slc24a5	6	1	16.6667	0	0.1201	0.2839
Adcyap1	6	2	33.3333	0	0.1206	0.173
mmu-mir-7646	2	1	50	0	0.1209	0.1528
4931406B18Rik	5	2	40	0	0.1209	0.0316
NonTargetingControlGuideForMouse_0292	2	0	0	0	0.1214	0.1214
Masp2	5	1	20	0	0.1219	0.1845
Snx1	6	1	16.6667	0	0.1221	0.4786
Ssbp4	6	1	16.6667	0	0.1221	0.633
Map1a	6	0	0	0	0.1222	0.6372
Trim32	6	1	16.6667	0	0.1225	0.6802
Chst1	6	1	16.6667	0	0.1233	0.4291
Ncan	6	1	16.6667	0	0.1234	0.4497
NonTargetingControlGuideForMouse_0488	2	0	0	0	0.1234	0.1234
Lipi	6	1	16.6667	1	0.1237	0.2197
Casr	6	2	33.3333	0	0.1241	0.0238
Ppp1r18	5	1	20	1	0.1241	0.0015
Dbn1	5	2	40	0	0.1243	0.1731
Tktl1	6	2	33.3333	0	0.1245	0.3808
Qrich1	6	1	16.6667	0	0.1245	0.1995
Gpm6b	6	0	0	0	0.1245	0.5814
Parg	6	2	33.3333	0	0.1248	0.2592
mmu-mir-7216	4	1	25	0	0.1255	0.1806
Fbxo38	6	0	0	0	0.1255	0.9069
Lingo3	6	2	33.3333	0	0.1257	0.0559
Tgfbr2	6	2	33.3333	0	0.1258	0.3707
Wdfy1	6	3	50	1	0.1259	0.016
Oscar	6	0	0	0	0.126	0.625
Sh3rf2	6	0	0	0	0.126	0.7362
Zfp575	6	1	16.6667	0	0.1261	0.0579
Olfr352	6	1	16.6667	0	0.1265	0.7685
Vmn1r30	6	0	0	0	0.1269	0.5019
Mex3b	6	0	0	0	0.1269	0.5397
mmu-mir-337	4	1	25	0	0.1274	0.546
Akap9	6	1	16.6667	0	0.1274	0.6587
Slc35a1	5	2	40	0	0.1278	0.1127
Supt20	6	2	33.3333	0	0.1281	0.2099
Duxbl1	6	0	0	0	0.1283	0.677
Rab17	5	1	20	0	0.1284	0.3525
Zfp94	6	1	16.6667	0	0.1286	0.1688
NonTargetingControlGuideForMouse_0936	2	0	0	0	0.1287	0.1287
A3galt2	6	1	16.6667	0	0.1289	0.276
Cdkl4	5	1	20	0	0.1292	0.5954
Atf3	6	2	33.3333	0	0.1294	0.0481
Pds5b	6	1	16.6667	0	0.1295	0.6645
Kcnj8	6	3	50	1	0.1296	0.0613
Cyp2c50	6	1	16.6667	0	0.1297	0.4552
Gpr137	5	1	20	0	0.1308	0.3967
Qk	6	2	33.3333	0	0.131	0.4729
Ushbp1	6	1	16.6667	0	0.1311	0.4262
Sufu	6	0	0	0	0.1311	0.9126
Tspan11	5	2	40	0	0.1312	0.0534
Vwa5b1	5	0	0	0	0.1312	0.8479
Synj2bp	6	1	16.6667	0	0.1313	0.2594
Trim40	5	1	20	0	0.1314	0.3457
Slpi	6	0	0	0	0.1316	0.4927
NonTargetingControlGuideForMouse_0280	2	0	0	0	0.1317	0.1317
Scn10a	6	2	33.3333	0	0.1327	0.235
9530077C05Rik	5	1	20	0	0.1327	0.3868
Zdhhc13	6	3	50	1	0.1328	0.0471
NonTargetingControlGuideForMouse_0360	2	1	50	0	0.1328	0.1328
NonTargetingControlGuideForMouse_0934	2	0	0	0	0.1333	0.1333
Bcl2a1b	6	0	0	0	0.1336	0.7187
Vmn1r16	4	0	0	0	0.1337	0.4977
mmu-mir-7675	2	1	50	0	0.1339	0.0696
Agbl5	6	1	16.6667	0	0.1339	0.1523
Il7r	6	2	33.3333	0	0.1341	0.4958
Ubxn11	6	1	16.6667	0	0.1342	0.332
mmu-mir-6388	4	0	0	0	0.1343	0.1393
2610528A11Rik	6	1	16.6667	0	0.1345	0.1832
Gm3776	6	1	16.6667	0	0.1346	0.3245
Nfkb1	6	2	33.3333	0	0.1353	0.2714
Itpk1	6	2	33.3333	0	0.1367	0.0578
Grin1	6	0	0	0	0.1368	0.9
NonTargetingControlGuideForMouse_0183	2	0	0	0	0.137	0.137
Olfr116	6	1	16.6667	0	0.1371	0.5906
mmu-mir-3970	4	1	25	0	0.1372	0.2249
1700034O15Rik	6	2	33.3333	0	0.1374	0.0568
St14	6	1	16.6667	0	0.1378	0.5191
Emc10	5	0	0	0	0.1378	0.3451
Zfp953	6	2	33.3333	0	0.1381	0.0361
Irs1	6	1	16.6667	0	0.1382	0.148
Ric3	6	1	16.6667	0	0.139	0.3047
Tnfaip6	5	2	40	0	0.1397	0.28
Tm4sf1	6	1	16.6667	0	0.1397	0.3947
45352	6	1	16.6667	0	0.1401	0.2117
Grp	6	0	0	0	0.1401	0.6714
Spen	6	1	16.6667	1	0.1405	0.0463
Med12l	6	1	16.6667	0	0.1407	0.4073
Lphn2	6	0	0	0	0.1408	0.8014
Gimap9	6	1	16.6667	0	0.141	0.4963
Klra4	6	0	0	1	0.1412	0.0044
Itpka	6	0	0	0	0.1413	0.372
Vmn1r71	5	0	0	0	0.1416	0.4093
NonTargetingControlGuideForMouse_0986	2	1	50	0	0.1417	0.1417
Oxr1	6	0	0	0	0.1419	0.3945
Xpo6	6	0	0	0	0.142	0.4692
mmu-mir-669m-1	4	0	0	0	0.1431	0.8549
Cp	6	3	50	0	0.1433	0.0515
mmu-mir-7059	4	0	0	0	0.1436	0.2841
NonTargetingControlGuideForMouse_0788	2	0	0	0	0.1441	0.1441
Ap1s1	6	1	16.6667	0	0.1448	0.7064
NonTargetingControlGuideForMouse_0392	2	0	0	0	0.1449	0.1449
Cdc14b	6	0	0	0	0.1452	0.5022
Vmn2r53	6	1	16.6667	0	0.1456	0.0932
Ccdc153	6	1	16.6667	1	0.1458	0.0379
Gm14345	6	0	0	0	0.1458	0.3436
Ftmt	6	0	0	0	0.1458	0.6532
Tnfrsf1b	5	1	20	0	0.146	0.4073
Hist1h3b	5	1	20	0	0.1461	0.2906
Smo	6	1	16.6667	0	0.1466	0.4171
Mb21d1	6	2	33.3333	0	0.147	0.2851
Lilra5	5	1	20	0	0.1473	0.3742
Glg1	6	1	16.6667	0	0.1474	0.3225
Dohh	5	1	20	0	0.1475	0.3075
Fh1	6	2	33.3333	0	0.1476	0.117
Mmp20	5	1	20	0	0.1476	0.1
Elp5	6	2	33.3333	0	0.1478	0.0433
Sncb	6	2	33.3333	1	0.1479	0.0964
Olfr1246	6	1	16.6667	0	0.1483	0.3151
B3gat1	6	0	0	0	0.1485	0.7803
Cox6b2	6	0	0	0	0.1486	0.447
Plag1	6	2	33.3333	0	0.1489	0.229
NonTargetingControlGuideForMouse_0836	2	0	0	0	0.149	0.149
5430402E10Rik	6	1	16.6667	0	0.1491	0.7452
Fgf6	5	1	20	0	0.1493	0.6816
Kng1	6	0	0	0	0.1493	0.5574
App	6	0	0	0	0.1493	0.9305
Zyg11b	6	0	0	0	0.1498	0.4596
NonTargetingControlGuideForMouse_0593	2	1	50	0	0.1506	0.1506
Engase	6	2	33.3333	0	0.151	0.2803
Arf2	6	1	16.6667	0	0.1512	0.2979
Caprin1	6	2	33.3333	0	0.152	0.2275
Thy1	6	0	0	0	0.152	0.8337
Ptp4a2	6	3	50	0	0.1523	0.0969
Bcmo1	5	1	20	0	0.1528	0.1021
mmu-mir-5133	4	1	25	1	0.1529	0.0178
Gm14346	6	0	0	0	0.1529	0.7367
Atg2b	6	1	16.6667	0	0.1533	0.7729
Sycn	6	1	16.6667	0	0.1534	0.1746
Ros1	6	1	16.6667	0	0.1535	0.8078
NonTargetingControlGuideForMouse_0506	2	0	0	0	0.1537	0.1537
Acrbp	6	0	0	0	0.1538	0.3545
Aqp8	6	1	16.6667	0	0.1539	0.4971
Olfr589	4	1	25	0	0.1542	0.5938
Pcdha10	6	1	16.6667	0	0.1543	0.1485
mmu-mir-8098	4	1	25	0	0.1544	0.2381
5730508B09Rik	6	1	16.6667	0	0.1548	0.6825
Csn3	6	1	16.6667	0	0.1553	0.1763
Gm8439	5	1	20	0	0.1558	0.0629
Sh3bgrl2	6	0	0	0	0.1561	0.3692
Zfp324	6	1	16.6667	0	0.1571	0.5804
NonTargetingControlGuideForMouse_0082	2	0	0	0	0.1572	0.1572
Wscd2	6	1	16.6667	0	0.1573	0.5431
Tpd52	6	1	16.6667	0	0.1579	0.5823
Zswim3	6	0	0	0	0.158	0.3459
Zfp518b	6	1	16.6667	0	0.1584	0.4746
Ehd2	6	1	16.6667	0	0.1586	0.2255
Evx1	6	0	0	0	0.1589	0.1134
1700025G04Rik	6	0	0	0	0.1592	0.1835
Csrnp1	6	2	33.3333	0	0.1596	0.1846
Bax	6	1	16.6667	0	0.1596	0.2427
Sae1	5	1	20	0	0.1598	0.5968
Cdh26	5	2	40	0	0.1602	0.494
Lama2	5	0	0	0	0.1602	0.6582
Mcpt2	6	3	50	0	0.1607	0.1201
Gm2012	6	0	0	0	0.1607	0.0561
Etnk2	6	1	16.6667	0	0.1609	0.839
Ctsa	6	1	16.6667	0	0.161	0.5329
NonTargetingControlGuideForMouse_0534	2	0	0	0	0.161	0.161
Adam4	6	1	16.6667	0	0.1614	0.5106
Fitm1	6	2	33.3333	0	0.1616	0.3366
Tarm1	6	2	33.3333	0	0.1617	0.1888
Defb37	3	0	0	0	0.1617	0.6023
NonTargetingControlGuideForMouse_0039	2	0	0	0	0.1621	0.1621
NonTargetingControlGuideForMouse_0751	2	0	0	0	0.1624	0.1624
Sec23a	6	1	16.6667	0	0.1625	0.2513
B9d2	6	0	0	0	0.1627	0.8475
Cd63	6	3	50	0	0.1632	0.0532
Tceb2	6	2	33.3333	0	0.1637	0.1265
Cdc34	6	2	33.3333	0	0.1641	0.0685
Vpreb1	5	0	0	0	0.1641	0.9943
mmu-mir-5124b	2	1	50	0	0.1643	0.1522
Tst	6	1	16.6667	0	0.1644	0.4565
Ear11	6	0	0	0	0.1647	0.4203
mmu-mir-184	4	0	0	0	0.1652	0.2152
Fkbp2	6	2	33.3333	1	0.1663	0.0422
Krtap19-5	6	0	0	0	0.1666	0.5854
mmu-mir-3102	4	0	0	0	0.1667	0.4614
Kif6	6	2	33.3333	0	0.1669	0.5402
Hcfc2	6	1	16.6667	0	0.167	0.3556
Fam173b	5	1	20	0	0.1673	0.6075
Capn7	5	2	40	0	0.1674	0.086
Klrk1	6	2	33.3333	0	0.1678	0.1255
Apod	6	2	33.3333	0	0.1678	0.1855
Pcdh20	6	1	16.6667	0	0.168	0.2402
Klra33	6	1	16.6667	1	0.1684	4e-04
Asap3	6	2	33.3333	0	0.1685	0.1545
Gm21293	6	0	0	0	0.1689	0.1606
Olfr1276	6	0	0	0	0.169	0.8073
NonTargetingControlGuideForMouse_0510	2	2	100	0	0.17	0.17
Ppp2r2b	6	1	16.6667	0	0.1701	0.1334
Slc4a3	6	0	0	0	0.1701	0.3479
NonTargetingControlGuideForMouse_0341	2	0	0	0	0.1702	0.1702
Tmem212	6	1	16.6667	0	0.1703	0.2522
Zfp423	6	1	16.6667	0	0.1704	0.5699
Unc119	6	1	16.6667	0	0.1709	0.5293
Cacna1c	6	2	33.3333	1	0.171	0.2743
Cd209e	6	1	16.6667	0	0.1711	0.1455
Slc12a1	6	1	16.6667	0	0.1711	0.4354
Cyp2b23	6	2	33.3333	0	0.1714	0.2678
Pld1	6	1	16.6667	0	0.1714	0.5718
2300002M23Rik	6	2	33.3333	0	0.1715	0.165
NonTargetingControlGuideForMouse_0861	2	0	0	0	0.1715	0.1715
Prmt3	6	1	16.6667	1	0.1718	0.332
2010107G23Rik	6	1	16.6667	1	0.1721	0.0578
Atp11a	6	1	16.6667	0	0.1722	0.2027
Tenm3	6	1	16.6667	0	0.1724	0.2273
Pm20d2	6	1	16.6667	1	0.1724	0.345
Syndig1l	6	1	16.6667	0	0.1728	0.4373
Ercc6	6	2	33.3333	0	0.173	0.0831
Erbb2ip	5	0	0	0	0.1738	0.5215
Sdhaf1	5	0	0	0	0.1739	0.3567
Tex12	6	1	16.6667	0	0.1743	0.5365
Cap2	6	1	16.6667	0	0.1747	0.5953
45538	6	1	16.6667	0	0.1749	0.5323
NonTargetingControlGuideForMouse_0413	2	0	0	0	0.1756	0.1756
NonTargetingControlGuideForMouse_0061	2	0	0	0	0.1758	0.1758
Trabd2b	6	2	33.3333	1	0.1759	0.0912
Taar4	5	0	0	0	0.176	0.2902
Fbp1	6	1	16.6667	0	0.1761	0.5531
Slfn8	6	1	16.6667	0	0.1762	0.6145
Akr1d1	6	1	16.6667	0	0.1763	0.9592
Lca5l	6	0	0	0	0.1764	0.4208
Foxe1	6	2	33.3333	0	0.1766	0.1443
Rraga	6	2	33.3333	0	0.1771	0.133
Fbxo41	6	2	33.3333	1	0.1775	0.0276
Rasgrp1	6	2	33.3333	1	0.1775	0.0347
Hmgn5	6	0	0	0	0.1775	0.5898
NonTargetingControlGuideForMouse_0235	2	0	0	0	0.1775	0.1775
Dph3	5	3	60	0	0.1783	0.0743
Aim1	6	2	33.3333	1	0.1786	0.1849
Tlx1	5	2	40	0	0.1798	0.1627
Ccl8	6	0	0	0	0.1798	0.3083
Eaf2	6	2	33.3333	0	0.18	0.0427
Art5	6	2	33.3333	0	0.1804	0.4444
Lhpp	6	2	33.3333	0	0.1805	0.103
Ermard	6	0	0	0	0.1805	0.646
4930544G11Rik	6	1	16.6667	0	0.1807	0.5992
mmu-mir-7039	4	2	50	0	0.1808	0.167
C1ql1	6	2	33.3333	0	0.1808	0.055
Cat	6	0	0	0	0.1809	0.296
Pbx2	5	2	40	0	0.181	0.006
Rassf8	6	2	33.3333	0	0.181	0.2493
Arap2	6	1	16.6667	0	0.1811	0.1494
Olfr61	6	2	33.3333	0	0.1814	0.0278
Ccny	6	1	16.6667	0	0.1815	0.5947
Klhdc8a	6	0	0	0	0.1816	0.8745
Crygn	5	2	40	0	0.1819	0.3859
Zbtb9	6	2	33.3333	0	0.1821	0.1054
BC003331	5	1	20	0	0.1823	0.3465
Prl2a1	5	0	0	0	0.1826	0.2618
NonTargetingControlGuideForMouse_0674	2	0	0	0	0.1826	0.1826
NonTargetingControlGuideForMouse_0943	2	0	0	0	0.1826	0.1826
NonTargetingControlGuideForMouse_0283	2	0	0	0	0.1827	0.1827
Klhl29	6	2	33.3333	0	0.1828	0.1703
Gm1647	6	1	16.6667	0	0.1828	0.0694
Ift57	6	0	0	0	0.183	0.6164
Tnks1bp1	6	1	16.6667	0	0.1837	0.8532
Klra19	6	1	16.6667	0	0.1839	0.3272
AY761184	6	1	16.6667	0	0.1839	0.3729
Klhl6	6	1	16.6667	0	0.184	0.4786
Rab9	6	2	33.3333	1	0.1841	0.0272
Adra2a	6	1	16.6667	0	0.1841	0.1363
NonTargetingControlGuideForMouse_0583	2	0	0	0	0.1844	0.1844
Ilvbl	6	1	16.6667	0	0.1852	0.3848
Gm14374	6	0	0	0	0.1852	0.4274
Pitpnm2	6	0	0	0	0.1858	0.818
Enah	5	0	0	0	0.1859	0.2426
Slc35e3	6	2	33.3333	0	0.1868	0.1587
Slc7a8	6	0	0	0	0.1868	0.2024
mmu-mir-7210	4	0	0	0	0.1869	0.3692
Snta1	6	1	16.6667	2	0.1871	0.0037
Ddr2	6	1	16.6667	0	0.1871	0.5593
Tex29	6	1	16.6667	0	0.1872	0.2068
NonTargetingControlGuideForMouse_0356	2	0	0	0	0.1872	0.1872
Olfr652	5	0	0	0	0.1876	0.5183
Apc	6	2	33.3333	0	0.188	0.2425
mmu-mir-500	4	1	25	0	0.1892	0.3102
Ikbkap	6	2	33.3333	1	0.1893	0.0119
mmu-mir-292	4	0	0	0	0.1893	0.7219
NonTargetingControlGuideForMouse_0076	2	1	50	0	0.19	0.19
Lrrc39	6	1	16.6667	1	0.19	0.0251
Uba3	6	1	16.6667	0	0.1902	0.0285
9830001H06Rik	6	0	0	0	0.1902	0.2913
Mocs3	6	2	33.3333	1	0.1905	0.0434
Tifab	6	1	16.6667	0	0.1906	0.3257
Dync1li1	6	1	16.6667	0	0.1911	0.5291
NonTargetingControlGuideForMouse_0631	2	0	0	0	0.1912	0.1912
Cradd	6	2	33.3333	1	0.1917	0.0447
Begain	6	1	16.6667	0	0.1918	0.2983
mmu-mir-6973a	3	1	33.3333	1	0.1923	0.0062
Als2cr11	6	2	33.3333	1	0.1924	0.0194
Nlrp9a	5	1	20	0	0.1925	0.356
Fopnl	6	1	16.6667	0	0.1926	0.7357
Nexn	6	0	0	0	0.1926	0.3533
Pkn1	6	1	16.6667	0	0.193	0.1729
Acp5	6	1	16.6667	0	0.193	0.3251
Drd3	6	0	0	0	0.193	0.7507
Iqcd	6	1	16.6667	1	0.1932	0.1607
Krtap10-4	6	0	0	0	0.1933	0.4214
Ackr3	6	1	16.6667	0	0.1938	0.1088
Ier3	6	1	16.6667	0	0.1939	0.6263
Dph5	6	2	33.3333	1	0.1943	0.2075
Tjp2	6	2	33.3333	0	0.1944	0.3118
Klhl17	6	1	16.6667	0	0.1945	0.3899
Rapgefl1	6	0	0	0	0.1946	0.4167
Igfbp5	6	2	33.3333	1	0.1951	0.0992
Ndst2	6	2	33.3333	0	0.1951	0.1327
Urad	5	1	20	0	0.1952	0.4165
Arhgap9	6	1	16.6667	0	0.1956	0.5358
NonTargetingControlGuideForMouse_0216	2	0	0	0	0.1956	0.1956
Pja2	6	1	16.6667	0	0.1957	0.5688
Ndnf	6	1	16.6667	0	0.1963	0.4106
Ube2d1	5	2	40	0	0.1964	0.1146
Dao	6	1	16.6667	0	0.1966	0.5153
Acbd4	6	1	16.6667	0	0.1968	0.4126
Olfr466	6	1	16.6667	0	0.1971	0.2238
Crem	6	1	16.6667	0	0.1971	0.4989
Iws1	6	2	33.3333	1	0.1972	0.0738
Acad11	6	2	33.3333	0	0.1976	0.045
Xpo4	6	1	16.6667	0	0.1979	0.2594
NonTargetingControlGuideForMouse_0755	2	0	0	0	0.198	0.198
Il1r1	6	1	16.6667	0	0.1983	0.098
Dpysl5	6	1	16.6667	1	0.1984	0.2111
Nrg2	6	1	16.6667	0	0.1985	0.1789
Gm2002	5	1	20	0	0.1988	0.023
Hsdl1	6	2	33.3333	0	0.1995	0.1998
Gmfg	6	1	16.6667	0	0.1996	0.7864
Ccr1	6	0	0	0	0.2002	0.4594
Sgpp2	6	1	16.6667	0	0.2004	0.4034
Olfr62	6	0	0	0	0.2004	0.6094
Enpp5	6	2	33.3333	0	0.2005	0.0802
Kdelr2	5	1	20	0	0.2005	0.3342
Topors	6	1	16.6667	0	0.201	0.1218
Pnliprp1	6	1	16.6667	0	0.2016	0.3809
Tmem17	6	2	33.3333	1	0.2026	0.0546
Zfp784	6	1	16.6667	1	0.2027	0.1616
Dnah7a	6	1	16.6667	0	0.2029	0.2658
Pfkm	6	2	33.3333	0	0.2033	0.6361
Tmem39a	6	2	33.3333	0	0.2035	0.1993
Zfp445	6	2	33.3333	0	0.2037	0.1256
NonTargetingControlGuideForMouse_0947	2	2	100	0	0.2043	0.2043
Zfp384	6	0	0	0	0.2043	0.4732
Csnk2a1	6	1	16.6667	0	0.2044	0.7094
Pptc7	6	2	33.3333	0	0.2045	0.3266
Rcvrn	6	1	16.6667	0	0.2046	0.2447
Eif2s3y	6	1	16.6667	0	0.2049	0.0756
mmu-mir-758	4	1	25	0	0.2052	0.4473
Nkiras1	6	2	33.3333	1	0.2055	0.1726
Tacr2	6	0	0	0	0.2057	0.7216
Rreb1	6	0	0	0	0.2058	0.6196
Vmn1r121	6	0	0	0	0.2066	0.2131
Smarca5	5	0	0	0	0.2068	0.6139
Tmem70	6	1	16.6667	1	0.2069	0.1464
Krt23	6	1	16.6667	0	0.2074	0.1189
mmu-mir-1843a	4	2	50	0	0.2077	0.1889
Panx2	6	0	0	0	0.2078	0.5667
Arfip1	6	0	0	0	0.2079	0.4984
NonTargetingControlGuideForMouse_0697	2	0	0	0	0.2079	0.2079
Cul9	6	0	0	0	0.2084	0.2153
Gpc2	5	1	20	0	0.2086	0.2409
Gm6026	6	1	16.6667	0	0.2086	0.2486
Rtn4r	6	1	16.6667	0	0.2087	0.2327
Sh2d7	6	1	16.6667	0	0.209	0.1524
Slc4a9	5	0	0	0	0.209	0.4625
Hoxa11	6	1	16.6667	1	0.2091	0.1055
Mettl23	6	1	16.6667	0	0.2092	0.1761
Csnk1e	6	1	16.6667	0	0.2093	0.6835
NonTargetingControlGuideForMouse_0501	2	0	0	0	0.2093	0.2093
mmu-mir-8110	4	1	25	0	0.2094	0.6415
Mapk1ip1	6	1	16.6667	0	0.2098	0.2859
Celf1	6	0	0	0	0.21	0.8188
Gm12657	6	2	33.3333	0	0.2101	0.0333
NonTargetingControlGuideForMouse_0070	2	0	0	0	0.2101	0.2101
Gm2933	6	0	0	0	0.2102	0.6584
NonTargetingControlGuideForMouse_0713	2	0	0	0	0.2103	0.2103
Olfr911-ps1	6	0	0	0	0.2111	0.7473
Espnl	6	1	16.6667	0	0.2112	0.4973
1700019G17Rik	6	1	16.6667	0	0.2116	0.1109
Ccl6	6	1	16.6667	0	0.2116	0.6856
NonTargetingControlGuideForMouse_0555	2	0	0	0	0.2118	0.2118
Spata3	6	2	33.3333	1	0.212	0.03
Zfp609	6	2	33.3333	1	0.2122	0.1064
Ivns1abp	5	2	40	0	0.2124	0.1808
Gfod2	5	1	20	0	0.2125	0.6407
Asph	6	1	16.6667	0	0.2128	0.5936
Rbm4	6	0	0	0	0.2128	0.6697
Lrrc42	6	1	16.6667	0	0.2131	0.6664
Tmem243	6	1	16.6667	0	0.2133	0.519
NonTargetingControlGuideForMouse_0944	2	0	0	0	0.2136	0.2136
Tmem57	6	1	16.6667	0	0.2137	0.0732
mmu-mir-568	4	1	25	0	0.214	0.3576
NonTargetingControlGuideForMouse_0271	2	0	0	0	0.2142	0.2142
Lrig3	6	1	16.6667	0	0.2144	0.4466
Rptor	6	1	16.6667	0	0.2145	0.1713
Cryba4	6	1	16.6667	0	0.2145	0.337
Gm10256	6	0	0	0	0.2151	0.3922
Pigb	6	2	33.3333	0	0.2152	0.205
Olfr176	6	1	16.6667	0	0.2153	0.5773
Rhox4d	6	0	0	0	0.2153	0.7593
C3ar1	6	2	33.3333	0	0.2155	0.2927
Fhod3	6	2	33.3333	0	0.2159	0.0132
Klra18	6	2	33.3333	0	0.2165	0.0076
Fbxl13	6	1	16.6667	0	0.2165	0.173
Pin4	6	1	16.6667	1	0.2168	0.0934
Xaf1	6	0	0	0	0.2169	0.8801
Krtap3-2	6	1	16.6667	0	0.2171	0.1893
Brd2	6	1	16.6667	0	0.2174	0.4833
Olfr147	6	0	0	0	0.2175	0.7373
Caap1	6	2	33.3333	0	0.2179	0.1678
Prdx2	6	1	16.6667	0	0.218	0.4438
mmu-mir-1958	4	0	0	0	0.2186	0.2871
Tcl1b3	6	0	0	0	0.2189	0.6818
mmu-mir-381	4	1	25	0	0.219	0.2786
Trim23	6	0	0	0	0.2192	0.94
Dvl3	6	1	16.6667	0	0.2197	0.3992
Gm3238	6	1	16.6667	0	0.2197	0.476
mmu-mir-7006	4	0	0	0	0.2201	0.6201
Fscn2	6	2	33.3333	0	0.2202	0.2645
Olfr177	6	1	16.6667	0	0.2202	0.5741
mmu-let-7j	4	0	0	0	0.2202	0.7839
NonTargetingControlGuideForMouse_0049	2	0	0	0	0.2205	0.2205
mmu-mir-20a	4	1	25	0	0.2207	0.1559
Spink10	6	1	16.6667	0	0.2212	0.0963
Zfp781	6	0	0	0	0.2215	0.666
Mobp	6	2	33.3333	0	0.2217	0.3822
Thtpa	6	1	16.6667	0	0.2222	0.6471
NonTargetingControlGuideForMouse_0419	2	1	50	0	0.2226	0.2226
Ncoa2	6	0	0	0	0.2226	0.5124
Ctnnbip1	6	0	0	0	0.2229	0.4425
NonTargetingControlGuideForMouse_0369	2	0	0	0	0.2231	0.2231
Gm14920	6	2	33.3333	0	0.2235	0.2053
Rnpep	6	1	16.6667	0	0.2236	0.3356
Zfp420	6	0	0	0	0.2236	0.6727
Pianp	6	0	0	0	0.2237	0.8035
Wisp3	6	1	16.6667	0	0.2242	0.2304
Ugt1a10	6	0	0	0	0.2242	0.0532
Cpt1a	6	0	0	0	0.2244	0.7554
Olfr608	6	1	16.6667	0	0.2247	0.635
Zfp831	6	1	16.6667	0	0.2248	0.7434
Ufsp2	6	1	16.6667	1	0.2251	0.0927
Olfr1261	6	1	16.6667	1	0.2251	0.1903
Dab1	6	0	0	0	0.2254	0.6642
Fxyd6	6	1	16.6667	1	0.2256	0.0049
Hrasls5	6	1	16.6667	0	0.2256	0.1039
Itga5	6	2	33.3333	0	0.2257	0.0503
Cdh9	6	1	16.6667	0	0.2258	0.8478
Cxcr3	6	3	50	1	0.2262	0.0079
Slc35b4	6	0	0	0	0.2267	0.4943
NonTargetingControlGuideForMouse_0984	2	1	50	0	0.2275	0.2275
mmu-mir-6976	3	1	33.3333	0	0.2276	0.6485
Zap70	6	1	16.6667	0	0.2279	0.3155
Cst13	6	1	16.6667	0	0.2279	0.8359
Ap1ar	6	2	33.3333	0	0.2283	0.0827
Krtap21-1	5	1	20	0	0.2283	0.3399
Ctrc	6	1	16.6667	0	0.2283	0.3998
St7	6	0	0	0	0.2284	0.3407
Ado	6	1	16.6667	0	0.2293	0.2986
Rapsn	5	0	0	0	0.2296	0.8879
Stk35	6	0	0	0	0.2298	0.7961
Tubb6	6	1	16.6667	0	0.2299	0.8109
Slc25a35	6	2	33.3333	1	0.23	0.0273
Phf7	6	0	0	0	0.2302	0.6522
Wdr41	5	1	20	0	0.2307	0.1851
Zfp873	5	2	40	0	0.2309	0.2662
Defa23	6	0	0	0	0.2309	0.0876
Romo1	6	1	16.6667	0	0.2316	0.3297
Wdr90	6	0	0	0	0.2319	0.5933
H2-L	5	0	0	0	0.2319	0.6612
Ceacam19	6	0	0	0	0.2323	0.4436
Kcnk5	6	1	16.6667	1	0.2324	0.1016
Gm5127	6	1	16.6667	1	0.2324	0.1205
Ltk	6	0	0	0	0.2324	0.1544
NonTargetingControlGuideForMouse_0586	2	0	0	0	0.2325	0.2325
Lats2	4	1	25	0	0.2326	0.2576
NonTargetingControlGuideForMouse_0110	2	0	0	0	0.2326	0.2326
NonTargetingControlGuideForMouse_0502	2	0	0	0	0.2326	0.2326
Nkain1	6	1	16.6667	0	0.2336	0.2437
Golph3	5	2	40	0	0.2339	0.2368
mmu-mir-219a-1	3	0	0	0	0.234	0.1483
Lamb2	6	1	16.6667	0	0.2343	0.377
Olfr1417	6	0	0	0	0.2344	0.3733
Smurf1	6	0	0	0	0.2347	0.7303
Tubb4a	6	1	16.6667	0	0.2348	0.0341
mmu-mir-6373	4	1	25	1	0.2351	0.0556
4833420G17Rik	6	1	16.6667	0	0.2351	0.029
Sptbn2	5	1	20	0	0.2352	0.1449
Keap1	6	1	16.6667	0	0.2355	0.0221
Krt18	6	1	16.6667	0	0.2355	0.3097
Dcn	5	0	0	0	0.2356	0.558
Sra1	6	2	33.3333	0	0.2357	0.3002
Pigv	6	1	16.6667	0	0.2357	0.1005
Ugt1a1	6	0	0	0	0.2361	0.0748
Duxbl3	6	0	0	0	0.2366	0.7553
NonTargetingControlGuideForMouse_0064	2	0	0	0	0.2367	0.2367
Aloxe3	6	1	16.6667	0	0.2369	0.4398
mmu-mir-669g	2	1	50	0	0.2372	0.1908
Fkbp10	6	1	16.6667	0	0.2372	0.3919
Olfr122	6	1	16.6667	0	0.2374	0.4524
2310045N01Rik	6	0	0	0	0.2374	0.5968
Atg4a	6	0	0	0	0.2377	0.731
Coro7	6	0	0	0	0.2377	0.8708
Tmem120b	6	0	0	0	0.2378	0.1627
Hes5	6	2	33.3333	0	0.238	0.1573
Olfr988	6	0	0	0	0.2382	0.6064
Vmn1r172	6	1	16.6667	0	0.2383	0.6276
Actrt1	6	0	0	0	0.2383	0.9097
Crispld1	6	1	16.6667	0	0.2387	0.3655
Dhcr7	6	2	33.3333	1	0.2389	0.1022
Zc3h7b	5	1	20	0	0.2393	0.4025
Ccdc172	6	2	33.3333	0	0.2396	0.0178
NonTargetingControlGuideForMouse_0463	2	0	0	0	0.2397	0.2397
Dpf3	6	0	0	0	0.24	0.9697
C130074G19Rik	6	1	16.6667	0	0.2403	0.5724
Olfr741	6	0	0	0	0.2403	0.5821
NonTargetingControlGuideForMouse_0345	2	0	0	0	0.2403	0.2403
Zmym2	6	1	16.6667	0	0.2404	0.3099
Pram1	6	2	33.3333	1	0.2411	0.049
Kctd13	6	1	16.6667	0	0.2411	0.7847
Grem1	6	0	0	0	0.2412	0.6658
Pigx	6	1	16.6667	0	0.2414	0.2608
Olfr1351	6	2	33.3333	1	0.2415	0.017
NonTargetingControlGuideForMouse_0866	2	0	0	0	0.2416	0.2416
2010107G12Rik	5	0	0	0	0.2423	0.6188
Gm16501	6	1	16.6667	0	0.2427	0.3378
Acot8	6	2	33.3333	1	0.2432	0.0713
mmu-mir-1981	4	1	25	0	0.2434	0.0939
mmu-mir-665	4	1	25	0	0.2435	0.2564
NonTargetingControlGuideForMouse_0559	2	0	0	0	0.2436	0.2436
Pcdhb7	6	1	16.6667	0	0.2445	0.7251
Nceh1	6	1	16.6667	0	0.2449	0.2363
1700016H13Rik	5	1	20	0	0.245	0.3303
Olfr303	6	1	16.6667	0	0.2451	0.295
Rgl2	6	0	0	0	0.2453	0.9131
Exd1	5	1	20	0	0.2455	0.2227
Snx24	6	1	16.6667	0	0.2461	0.052
mmu-mir-5615-1	4	0	0	0	0.2461	0.5513
Slc3a1	6	1	16.6667	1	0.2462	0.0493
Ipo8	6	1	16.6667	0	0.2476	0.2648
Cdk7	6	1	16.6667	0	0.2477	0.1402
Txnrd1	6	1	16.6667	0	0.2477	0.5526
Olfr279	6	1	16.6667	0	0.2478	0.8697
Nos2	6	0	0	0	0.2478	0.6804
NonTargetingControlGuideForMouse_0436	2	0	0	0	0.2478	0.2478
Nt5dc1	6	1	16.6667	1	0.2481	0.2363
Slc15a4	6	0	0	0	0.2483	0.6966
Pias1	6	0	0	0	0.2484	0.6865
Syn2	6	1	16.6667	0	0.2489	0.243
Lrfn1	6	0	0	0	0.2489	0.9405
Olfr1449	6	0	0	0	0.2491	0.651
St3gal5	6	1	16.6667	0	0.2492	0.6095
Oosp3	6	0	0	0	0.2494	0.6769
Tmem52	6	1	16.6667	0	0.2495	0.3195
Ccdc116	6	2	33.3333	0	0.2497	0.3765
Nt5c1b	6	0	0	0	0.2497	0.4646
Psmd10	6	0	0	0	0.2497	0.8608
Rfx5	6	1	16.6667	0	0.25	0.825
Ddx60	6	1	16.6667	0	0.2504	0.6471
mmu-mir-5106	4	1	25	0	0.2505	0.7428
Mfap3	6	1	16.6667	0	0.2505	0.4868
Kazald1	6	0	0	0	0.2508	0.5342
Rel	6	0	0	0	0.2509	0.675
Fezf1	6	0	0	1	0.2511	0.2101
Otud6b	6	1	16.6667	1	0.2513	0.1939
Nptx1	6	1	16.6667	0	0.2513	0.5712
NonTargetingControlGuideForMouse_0387	2	0	0	0	0.2513	0.2513
Clcnka	5	2	40	0	0.252	0.2311
NonTargetingControlGuideForMouse_0819	2	0	0	0	0.2521	0.2521
NonTargetingControlGuideForMouse_0194	2	0	0	0	0.2527	0.2527
H2-Q1	6	1	16.6667	0	0.2532	0.4344
Papd7	6	0	0	0	0.2532	0.3436
Olfr490	6	0	0	0	0.2532	0.9267
Ptprd	6	0	0	0	0.2537	0.8039
4921511H03Rik	6	2	33.3333	0	0.2541	0.0349
mmu-mir-3544	3	1	33.3333	0	0.2541	0.3374
Dusp1	6	2	33.3333	0	0.2542	0.1042
Hist1h2ba	6	1	16.6667	0	0.2542	0.351
Olfr305	6	1	16.6667	0	0.2547	0.4872
NonTargetingControlGuideForMouse_0020	2	0	0	0	0.2553	0.2553
Gm9047	6	0	0	0	0.2554	0.3938
Ssxb2	6	0	0	0	0.2555	0.8273
mmu-mir-30c-1	4	1	25	0	0.2558	0.4874
Olfr1247	6	1	16.6667	0	0.2558	0.2382
Nup93	6	0	0	0	0.2559	0.5954
NonTargetingControlGuideForMouse_0514	2	0	0	0	0.2559	0.2559
Rinl	6	1	16.6667	1	0.2563	0.0479
Vmn2r12	6	0	0	0	0.2565	0.8632
Irs3	6	0	0	0	0.2566	0.8995
Zfp358	5	0	0	0	0.2566	0.231
NonTargetingControlGuideForMouse_0313	2	0	0	0	0.2567	0.2567
Agbl1	6	1	16.6667	0	0.257	0.2765
Cplx4	6	1	16.6667	0	0.2572	0.6172
Slc9a8	6	1	16.6667	0	0.2575	0.2097
Mup17	6	0	0	0	0.2575	0.4268
Gm3409	6	0	0	0	0.2575	0.8274
Scgb1c1	6	2	33.3333	0	0.2578	0.0321
mmu-mir-6384	4	0	0	0	0.2578	0.9009
Clec3a	6	1	16.6667	0	0.2582	0.7552
Gstt1	6	1	16.6667	0	0.2584	0.2855
Mmp1b	6	1	16.6667	0	0.2595	0.837
Efna4	6	0	0	0	0.2596	0.4032
mmu-mir-499	2	0	0	0	0.2596	0.5916
Trpc5	5	1	20	0	0.2597	0.6288
Vmn2r87	6	0	0	0	0.2597	0.6885
Cela3b	6	1	16.6667	0	0.2598	0.5603
Olfr291	6	1	16.6667	0	0.2603	0.6114
Olfr1441	6	1	16.6667	0	0.2608	0.3119
mmu-mir-7077	4	0	0	0	0.2615	0.17
Slco1a5	5	1	20	0	0.2619	0.505
Sucnr1	6	0	0	0	0.2621	0.3326
Hspa13	6	0	0	0	0.2623	0.4377
Gp49a	6	2	33.3333	0	0.2626	0.0935
Ccno	6	0	0	0	0.2626	0.5549
Prl3c1	6	0	0	0	0.2632	0.4737
Acsl1	6	0	0	0	0.2633	0.5472
NonTargetingControlGuideForMouse_0443	2	0	0	0	0.2635	0.2635
mmu-mir-324	4	1	25	0	0.2638	0.3397
Shisa4	6	0	0	0	0.2638	0.4237
Pgrmc2	6	1	16.6667	0	0.2639	0.4218
Mios	6	0	0	0	0.264	0.3819
Vmn1r47	6	1	16.6667	0	0.2641	0.4096
Gcfc2	6	1	16.6667	0	0.2644	0.8018
Atf7ip	6	2	33.3333	0	0.2647	0.1807
Tmem128	6	1	16.6667	0	0.2648	0.7624
Lmf1	5	1	20	0	0.2651	0.599
Xrcc1	6	2	33.3333	0	0.2653	0.3678
Sema4a	6	2	33.3333	0	0.2656	0.5528
Agt	6	1	16.6667	0	0.2656	0.4162
Zfp35	6	0	0	0	0.2656	0.4846
Tceb1	6	2	33.3333	1	0.2658	0.0413
Kcna7	6	1	16.6667	0	0.2659	0.8551
Tshz2	6	1	16.6667	1	0.2661	0.1836
Kcnq2	6	1	16.6667	0	0.2661	0.644
Hist1h2bm	6	0	0	0	0.2661	0.8328
mmu-mir-7224	4	0	0	0	0.2669	0.8784
mmu-mir-6364	3	0	0	0	0.2669	0.3502
1500015O10Rik	6	1	16.6667	0	0.267	0.6661
Tmx1	6	2	33.3333	0	0.2672	0.1748
4932443I19Rik	6	1	16.6667	0	0.2674	0.4399
Myo19	6	1	16.6667	0	0.2675	0.4805
Tmem14c	6	1	16.6667	0	0.2677	0.1165
Olfr594	6	2	33.3333	0	0.2678	0.3494
Gdi2	6	1	16.6667	0	0.2678	0.4376
NonTargetingControlGuideForMouse_0946	2	0	0	0	0.268	0.268
Erlin1	5	0	0	0	0.2681	0.6288
NonTargetingControlGuideForMouse_0798	2	0	0	0	0.2689	0.2689
AI846148	6	2	33.3333	0	0.2691	0.4223
Def8	6	1	16.6667	1	0.2691	0.2289
Ncoa3	6	1	16.6667	0	0.2692	0.3556
NonTargetingControlGuideForMouse_0056	2	0	0	0	0.2692	0.2692
Dlx1	6	0	0	0	0.2694	0.8508
Cdkl3	5	0	0	0	0.2695	0.547
Dusp21	5	0	0	0	0.2697	0.6972
Hmha1	6	0	0	0	0.2699	0.9009
Jph4	6	1	16.6667	0	0.27	0.59
Gm3706	6	0	0	0	0.2702	0.9523
Tmed7	6	1	16.6667	0	0.2707	0.5216
Cntn6	6	1	16.6667	0	0.2711	0.5999
Ube2u	5	2	40	0	0.2712	0.0787
A730017C20Rik	6	1	16.6667	0	0.2713	0.4718
5830473C10Rik	6	1	16.6667	0	0.2713	0.6036
Vmn2r61	6	1	16.6667	1	0.2715	0.2254
Cycs	6	1	16.6667	0	0.2715	0.4136
NonTargetingControlGuideForMouse_0543	2	0	0	0	0.2719	0.2719
Il12rb2	6	2	33.3333	0	0.272	0.4411
Trim17	6	0	0	0	0.2722	0.8798
Supt3	5	0	0	0	0.2723	0.6517
mmu-mir-6416	4	1	25	0	0.2724	0.1586
Olfr63	6	0	0	1	0.2724	0.1148
Aasdh	6	2	33.3333	0	0.2731	0.0824
Arpp21	6	1	16.6667	0	0.2732	0.2438
Olfr1289	6	0	0	0	0.2732	0.8212
Trim61	6	1	16.6667	0	0.2735	0.4284
Gm4836	6	0	0	0	0.2736	0.6951
Nog	6	0	0	0	0.274	0.8384
Sec61g	6	1	16.6667	0	0.2744	0.4443
NonTargetingControlGuideForMouse_0159	2	0	0	0	0.2745	0.2745
C87436	6	1	16.6667	1	0.2749	0.3003
Cd2	5	1	20	0	0.275	0.5736
Rusc2	6	1	16.6667	0	0.2756	0.6593
Camsap3	6	1	16.6667	0	0.276	0.3124
Hyal3	6	0	0	0	0.2763	0.2124
mmu-mir-105	4	0	0	0	0.2765	0.5207
Armc7	6	2	33.3333	0	0.2767	0.4119
Ptprz1	6	1	16.6667	1	0.2769	0.1667
Prkrir	6	0	0	0	0.2771	0.781
Bnc1	6	1	16.6667	0	0.2773	0.2062
Cyb5d2	5	0	0	0	0.2774	0.5345
mmu-mir-92a-1	4	1	25	0	0.2779	0.2208
Phf14	6	1	16.6667	0	0.2779	0.1901
AI317395	6	1	16.6667	0	0.2784	0.719
Tmprss11g	6	1	16.6667	0	0.2792	0.6518
Olfr822	6	1	16.6667	0	0.2793	0.3486
NonTargetingControlGuideForMouse_0531	2	0	0	0	0.2795	0.2795
Slc12a4	6	1	16.6667	0	0.2796	0.6887
Olfr799	5	1	20	0	0.2799	0.2172
Zdbf2	6	0	0	0	0.28	0.675
Mlst8	6	1	16.6667	0	0.2802	0.761
NonTargetingControlGuideForMouse_0732	2	0	0	0	0.2804	0.2804
Rrp15	6	2	33.3333	1	0.2807	0.0226
Serpinb1a	6	1	16.6667	0	0.2807	0.3221
Tcstv1	6	0	0	0	0.2807	0.4672
Gm14351	6	0	0	0	0.281	0.6726
Tmc5	6	1	16.6667	0	0.2811	0.1025
Frat1	6	1	16.6667	0	0.2811	0.291
Ppl	6	1	16.6667	0	0.2811	0.572
Shisa5	6	2	33.3333	2	0.2815	0.1904
Mylk	6	1	16.6667	1	0.282	0.0823
Olfr739	6	1	16.6667	0	0.282	0.3914
Iffo1	6	1	16.6667	0	0.2821	0.178
Srsf10	6	2	33.3333	0	0.2823	0.0618
Hlx	6	0	0	0	0.2827	0.8374
Myh2	5	0	0	0	0.2834	0.4501
Gm14124	6	1	16.6667	0	0.2835	0.4084
Rnf14	6	0	0	1	0.2836	0.1607
Sp9	6	1	16.6667	0	0.2836	0.7775
Lbr	6	1	16.6667	0	0.284	0.245
Cyb5r3	6	1	16.6667	0	0.2844	0.274
Dpy19l4	6	0	0	1	0.2846	0.5349
Zfp551	6	1	16.6667	0	0.2847	0.4821
Arfgap2	6	2	33.3333	0	0.2848	0.1046
Armc12	6	1	16.6667	0	0.2849	0.3956
Mrgprb2	6	1	16.6667	0	0.285	0.5866
Frmpd3	4	0	0	0	0.285	0.7795
Xpo7	6	1	16.6667	0	0.2852	0.2582
Hnrnpul2	6	1	16.6667	0	0.2853	0.3648
Psg26	6	2	33.3333	0	0.2859	0.117
P2rx4	6	0	0	0	0.2862	0.4962
Ltn1	5	1	20	0	0.2864	0.1602
Mpp5	5	1	20	0	0.287	0.724
NonTargetingControlGuideForMouse_0128	2	0	0	0	0.2872	0.2872
Gm5941	6	1	16.6667	0	0.2876	0.35
Gja10	6	1	16.6667	0	0.2876	0.5334
Rabl2	6	1	16.6667	0	0.2878	0.3866
Klra15	6	0	0	0	0.288	0.0796
Kif7	6	0	0	0	0.2882	0.4631
mmu-mir-6241	4	0	0	0	0.2883	0.4914
mmu-mir-302b	4	0	0	0	0.2883	0.5356
NonTargetingControlGuideForMouse_0303	2	0	0	0	0.2883	0.2883
NonTargetingControlGuideForMouse_0797	2	0	0	0	0.2885	0.2885
Sspn	6	1	16.6667	1	0.2886	0.2541
Vnn3	6	2	33.3333	0	0.2891	0.0934
Zhx3	6	1	16.6667	0	0.2894	0.6796
Gbp2b	6	0	0	0	0.2896	0.5253
NonTargetingControlGuideForMouse_0689	2	0	0	0	0.2896	0.2896
Il5	6	1	16.6667	0	0.2899	0.3491
Olfr99	6	1	16.6667	1	0.2904	0.1238
mmu-mir-6406	4	0	0	0	0.2904	0.9445
NonTargetingControlGuideForMouse_0192	2	0	0	0	0.2905	0.2905
Fam211b	6	0	0	1	0.2906	0.0126
Galt	6	0	0	0	0.2907	0.763
2310050C09Rik	6	1	16.6667	0	0.2908	0.7006
Zfp142	6	1	16.6667	0	0.2908	0.8204
Gtf3c2	5	0	0	0	0.2909	0.8358
Cyp4a32	6	0	0	0	0.2911	0.7165
Irgc1	6	0	0	0	0.2912	0.8907
Slc17a4	6	1	16.6667	0	0.2913	0.5505
Themis	6	0	0	0	0.2913	0.7749
Cldn8	6	1	16.6667	0	0.2914	0.1765
Pcdhb14	6	1	16.6667	0	0.2916	0.4325
Swt1	6	2	33.3333	0	0.292	0.2182
Gphn	6	1	16.6667	0	0.2922	0.5507
Itpkc	6	1	16.6667	0	0.2924	0.3886
Vmn1r82	6	1	16.6667	0	0.2925	0.3916
NonTargetingControlGuideForMouse_0377	2	0	0	0	0.2928	0.2928
Sprr2k	6	2	33.3333	1	0.2932	0.1357
Ace	6	0	0	0	0.2934	0.5298
mmu-mir-543	2	0	0	0	0.2936	0.3671
Cope	6	0	0	0	0.294	0.3044
Gm6763	6	0	0	0	0.2941	0.0701
Zcchc4	6	1	16.6667	0	0.2942	0.3859
Zdhhc6	6	1	16.6667	0	0.2945	0.4246
Fam162a	6	2	33.3333	0	0.2947	0.1369
Olfr1442	6	1	16.6667	0	0.2947	0.1866
Tas2r120	6	1	16.6667	0	0.2947	0.505
Bcan	6	0	0	0	0.2951	0.6518
A930018P22Rik	6	0	0	0	0.2953	0.5003
Olfr552	6	1	16.6667	0	0.2955	0.2168
Pim1	5	0	0	0	0.2956	0.4541
Nom1	6	1	16.6667	1	0.2958	0.1901
NonTargetingControlGuideForMouse_0607	2	0	0	0	0.2968	0.2968
Lonrf2	6	0	0	0	0.2973	0.5008
Npl	6	0	0	0	0.2973	0.5081
NonTargetingControlGuideForMouse_0120	2	0	0	0	0.2978	0.2978
Actg2	5	1	20	0	0.2981	0.0945
Npc1l1	6	0	0	0	0.2983	0.9497
Spg7	6	1	16.6667	0	0.2987	0.5978
Tcf23	6	1	16.6667	0	0.2993	0.5972
Mylk2	6	1	16.6667	0	0.2995	0.6845
Gm5635	6	2	33.3333	0	0.2999	0.2834
Gm17384	6	1	16.6667	0	0.3	0.5578
Ift88	6	1	16.6667	0	0.3002	0.3998
Tmem134	6	0	0	0	0.3003	0.4124
Six1	6	2	33.3333	0	0.3004	0.2376
Cdr1	6	0	0	0	0.3006	0.8213
NonTargetingControlGuideForMouse_0111	2	0	0	0	0.3006	0.3006
Slc2a5	6	1	16.6667	0	0.3008	0.4116
Siglecg	6	1	16.6667	0	0.3008	0.4462
1700021F05Rik	6	1	16.6667	0	0.3008	0.8145
Cckbr	6	0	0	0	0.301	0.3103
Olfr1137	5	0	0	0	0.3012	0.7574
Fads2	6	1	16.6667	0	0.3013	0.1898
Cd99l2	6	1	16.6667	0	0.3013	0.4213
Macc1	6	0	0	0	0.3013	0.911
NonTargetingControlGuideForMouse_0011	2	0	0	0	0.3022	0.3022
Gm15293	6	1	16.6667	0	0.3024	0.5699
Aldh1a7	6	1	16.6667	0	0.303	0.8732
Cypt4	6	0	0	0	0.3037	0.4979
Mfsd12	6	0	0	0	0.3038	0.3706
Hiatl1	6	0	0	0	0.3039	0.8519
Ano7	6	0	0	0	0.304	0.7903
Fermt1	6	0	0	0	0.304	0.8093
Vmn1r237	6	1	16.6667	1	0.3042	0.1581
mmu-mir-92a-2	4	1	25	0	0.3043	0.8052
Zswim1	6	0	0	0	0.3043	0.9462
Iglon5	6	1	16.6667	0	0.3051	0.2676
Ofd1	6	0	0	0	0.3055	0.6285
Slc4a5	6	1	16.6667	1	0.3056	0.1245
Olfr323	6	0	0	0	0.3056	0.7881
Rhox2h	6	0	0	0	0.3061	0.4045
NonTargetingControlGuideForMouse_0929	2	0	0	0	0.3062	0.3062
Ppwd1	5	2	40	1	0.3064	0.0936
Mga	6	1	16.6667	0	0.3067	0.3885
mmu-mir-201	4	0	0	0	0.307	0.6539
Lyg1	6	0	0	0	0.3075	0.8607
Myh1	5	1	20	1	0.3076	0.0546
H2-Ke6	6	1	16.6667	0	0.308	0.3122
NonTargetingControlGuideForMouse_0294	2	0	0	0	0.3081	0.3081
Ctsl	6	2	33.3333	0	0.3082	0.2192
Gm6812	6	0	0	0	0.3083	0.8703
2810007J24Rik	5	0	0	0	0.3085	0.5127
NonTargetingControlGuideForMouse_0097	2	0	0	0	0.3088	0.3088
Dtymk	4	1	25	0	0.3089	0.8034
Rgs7bp	5	0	0	0	0.3093	0.7546
Spice1	6	0	0	0	0.3094	0.8461
Srm	6	1	16.6667	0	0.3096	0.2822
Gm5535	6	2	33.3333	0	0.3099	0.1111
Fbxo11	6	1	16.6667	0	0.3099	0.7957
Man1b1	6	2	33.3333	0	0.31	0.4075
Abcb11	5	1	20	1	0.3102	0.172
mmu-mir-181a-1	4	1	25	0	0.3105	0.3961
Gm10230	6	0	0	0	0.3107	0.0726
Dok6	6	1	16.6667	0	0.3109	0.5934
Dedd	6	0	0	0	0.3109	0.514
NonTargetingControlGuideForMouse_0856	2	0	0	0	0.311	0.311
4930524B15Rik	5	2	40	0	0.3113	0.2289
Ear12	6	1	16.6667	0	0.3113	0.4963
Lamc3	6	1	16.6667	0	0.3114	0.3409
Olfr1336	6	2	33.3333	1	0.3117	0.0159
45541	6	0	0	0	0.3119	0.662
Phb2	6	1	16.6667	1	0.312	0.2208
Rab3ip	6	0	0	0	0.312	0.7173
Elf5	6	1	16.6667	0	0.3121	0.8661
Gpr125	6	1	16.6667	0	0.3122	0.6929
Maml3	6	1	16.6667	0	0.3125	0.7793
Sox10	6	0	0	0	0.3125	0.9163
Prmt7	6	1	16.6667	0	0.3126	0.1654
Gm10352	6	0	0	0	0.3128	0.1478
NonTargetingControlGuideForMouse_0538	2	0	0	0	0.313	0.313
mmu-mir-3071	4	0	0	0	0.3138	0.716
Apold1	6	1	16.6667	0	0.3139	0.5338
Clip3	6	1	16.6667	0	0.3139	0.6271
Hsp90b1	5	0	0	0	0.3146	0.9314
Sult1d1	6	0	0	0	0.3148	0.6771
mmu-mir-6927	4	1	25	1	0.3149	0.0778
Parp1	5	1	20	0	0.3149	0.33
Mfsd10	6	1	16.6667	0	0.315	0.4692
Kcnc4	6	0	0	0	0.3151	0.9769
Fryl	6	2	33.3333	0	0.3152	0.6459
Gm382	6	1	16.6667	0	0.3154	0.5639
Mmp21	4	0	0	0	0.3154	0.697
Defa-rs7	6	0	0	0	0.3156	0.224
Grtp1	6	0	0	0	0.3157	0.3912
Olfr599	6	1	16.6667	0	0.3158	0.4707
Tfg	6	0	0	0	0.3158	0.5674
Kcnk18	5	0	0	0	0.3158	0.6054
Foxr2	6	0	0	0	0.3164	0.1952
Efcab9	6	1	16.6667	0	0.3168	0.1949
Eif3l	6	1	16.6667	0	0.3168	0.287
Gm21949	6	0	0	0	0.3169	0.591
Nr2c2	6	0	0	0	0.3169	0.897
Gstp2	6	1	16.6667	0	0.317	0.8188
Serpina9	6	0	0	0	0.3172	0.4951
Pcca	6	1	16.6667	0	0.3175	0.676
Mug2	6	0	0	0	0.3181	0.4411
Hemgn	6	1	16.6667	0	0.3182	0.4213
Zfp879	6	1	16.6667	0	0.3187	0.4634
Nufip1	6	1	16.6667	0	0.3188	0.3618
Ube3c	6	1	16.6667	0	0.3188	0.8625
Fbxw7	6	1	16.6667	1	0.319	0.3309
Anxa2	6	0	0	0	0.3193	0.87
Cd40lg	6	1	16.6667	0	0.3194	0.8192
mmu-mir-7076	4	1	25	0	0.3195	0.4312
NonTargetingControlGuideForMouse_0484	2	0	0	0	0.3197	0.3197
Olfr136	6	1	16.6667	0	0.32	0.714
Tmem184a	6	0	0	1	0.3201	0.2267
mmu-mir-7655	4	1	25	0	0.3203	0.4243
Best2	6	2	33.3333	0	0.3204	0.1174
Ntf5	6	1	16.6667	0	0.3204	0.4835
Ankrd37	6	0	0	0	0.3204	0.4089
Acox2	5	0	0	0	0.3206	0.7642
Rad23b	6	1	16.6667	0	0.3211	0.1822
Pa2g4	6	0	0	0	0.3212	0.6214
mmu-mir-7116	3	1	33.3333	0	0.3217	0.2548
Fam167a	6	1	16.6667	1	0.3217	0.0696
Trp53i11	6	0	0	0	0.3217	0.6261
mmu-mir-7666	4	0	0	0	0.3226	0.8421
NonTargetingControlGuideForMouse_0893	2	0	0	0	0.3227	0.3227
mmu-mir-3964	4	1	25	0	0.3231	0.5393
Jakmip3	6	2	33.3333	0	0.324	0.0336
mmu-mir-6344	3	1	33.3333	0	0.324	0.4346
NonTargetingControlGuideForMouse_0366	2	0	0	0	0.324	0.324
Ano3	6	1	16.6667	0	0.3241	0.8251
Rbl1	6	1	16.6667	0	0.3242	0.7424
Tle2	6	0	0	0	0.3244	0.6471
Mrs2	5	1	20	0	0.3245	0.4849
Fam19a5	6	1	16.6667	0	0.3247	0.4276
Klhl26	6	1	16.6667	0	0.3248	0.2958
Sec61a1	5	0	0	0	0.3248	0.2668
NonTargetingControlGuideForMouse_0792	2	0	0	0	0.3248	0.3248
Birc7	6	1	16.6667	0	0.3249	0.5531
Ssh3	6	0	0	0	0.3249	0.6824
N28178	6	0	0	0	0.3258	0.2484
Plekho1	6	0	0	0	0.3258	0.7001
Foxa2	6	1	16.6667	0	0.3263	0.4897
Sclt1	6	0	0	0	0.3264	0.6799
Ptp4a1	5	1	20	0	0.3265	0.6581
NonTargetingControlGuideForMouse_0733	2	0	0	0	0.3265	0.3265
Arid4b	6	0	0	0	0.3267	0.6636
Slc5a5	6	0	0	0	0.3272	0.672
mmu-mir-147	4	0	0	0	0.3273	0.8161
1110059M19Rik	6	1	16.6667	0	0.3276	0.053
NonTargetingControlGuideForMouse_0556	2	0	0	0	0.3279	0.3279
Pah	6	1	16.6667	0	0.3281	0.3685
Serpinb11	6	0	0	0	0.3282	0.812
Flrt3	6	0	0	0	0.3284	0.9316
Erc2	6	1	16.6667	0	0.3286	0.7311
mmu-mir-6942	4	1	25	0	0.3289	0.4217
Tenm4	6	0	0	0	0.3291	0.8546
Nmnat2	5	0	0	0	0.3291	0.6608
NonTargetingControlGuideForMouse_0405	2	0	0	0	0.3292	0.3292
Mea1	5	1	20	0	0.3296	0.4987
Chmp1a	6	0	0	0	0.3297	0.4697
Srrm1	6	1	16.6667	0	0.3299	0.3071
T	6	2	33.3333	0	0.3301	0.1672
Lrfn2	6	0	0	0	0.3301	0.6313
Olfr324	6	0	0	0	0.3305	0.7114
mmu-mir-149	2	1	50	0	0.3306	0.4924
Med30	6	0	0	0	0.3306	0.8886
NonTargetingControlGuideForMouse_0898	2	0	0	0	0.3311	0.3311
Plscr4	5	1	20	0	0.3316	0.2119
Srcrb4d	6	1	16.6667	0	0.3319	0.6738
Mtfr1l	6	2	33.3333	1	0.3321	0.0324
NonTargetingControlGuideForMouse_0252	2	0	0	0	0.3321	0.3321
Slc25a32	6	2	33.3333	0	0.3322	0.0222
D630039A03Rik	6	1	16.6667	0	0.3322	0.5766
Rdh7	6	1	16.6667	0	0.3324	0.5163
Sbf2	6	1	16.6667	0	0.3324	0.5704
Uggt1	6	0	0	0	0.3325	0.8992
Rxfp1	5	1	20	0	0.3332	0.4974
Olfr630	6	1	16.6667	0	0.3333	0.3655
Ffar3	5	1	20	0	0.3334	0.8614
Eif3k	6	1	16.6667	0	0.3341	0.6297
Syt8	5	0	0	0	0.3343	0.5414
mmu-mir-431	4	1	25	0	0.3346	0.0968
Ndufs4	6	1	16.6667	0	0.3346	0.5867
Alx4	6	1	16.6667	0	0.335	0.0865
Cabs1	6	1	16.6667	1	0.3354	0.0554
Krtap24-1	6	0	0	0	0.3358	0.9648
BC055111	6	1	16.6667	0	0.336	0.1189
Corin	6	3	50	0	0.3364	0.1247
Krtap4-9	6	1	16.6667	0	0.3364	0.2536
Krtap3-3	6	1	16.6667	0	0.3366	0.2508
Slc10a2	6	1	16.6667	0	0.3366	0.5333
Fam175a	5	1	20	1	0.3368	0.0661
Slc37a3	6	1	16.6667	0	0.3368	0.4393
Ggn	6	1	16.6667	0	0.3368	0.509
Stk36	6	0	0	0	0.3368	0.9244
Vmn2r42	5	0	0	0	0.3372	0.4209
Cdan1	3	0	0	0	0.3372	0.5341
Pdap1	6	1	16.6667	0	0.3376	0.633
Foxs1	6	1	16.6667	0	0.3377	0.2606
Dcaf10	6	0	0	0	0.3377	0.3272
Rragc	6	2	33.3333	0	0.3378	0.3599
2210018M11Rik	6	1	16.6667	0	0.3378	0.797
Spata2l	5	2	40	1	0.338	0.0082
Gm15308	6	0	0	0	0.338	0.1276
Csf3r	6	1	16.6667	0	0.3381	0.397
Kcnj1	6	1	16.6667	0	0.3381	0.5838
Sdc1	4	0	0	0	0.3381	0.7409
Gtf2a2	4	1	25	0	0.3384	0.6689
4930548H24Rik	6	1	16.6667	0	0.3384	0.3702
Gm16515	6	1	16.6667	1	0.3387	0.3754
Kdm4d	6	1	16.6667	0	0.3387	0.4099
Svs1	6	1	16.6667	0	0.3389	0.3055
Scrt1	6	1	16.6667	0	0.3395	0.2917
Zfp945	6	1	16.6667	0	0.3396	0.1939
NonTargetingControlGuideForMouse_0136	2	0	0	0	0.3399	0.3399
NonTargetingControlGuideForMouse_0648	2	0	0	0	0.3404	0.3404
Hist3h2a	6	1	16.6667	0	0.3411	0.6469
2810403A07Rik	6	1	16.6667	0	0.3413	0.6679
Pcdha9	6	0	0	0	0.3413	0.6749
Hist1h2ak	4	0	0	0	0.3414	0.2179
Fmn2	6	1	16.6667	1	0.3417	0.095
Slirp	6	1	16.6667	0	0.3417	0.5957
Tle6	6	2	33.3333	1	0.342	0.0246
Rtl1	6	0	0	0	0.3422	0.91
mmu-mir-6997	4	0	0	0	0.3422	0.5872
Khnyn	5	0	0	0	0.3423	0.6807
Rhoc	5	0	0	0	0.3426	0.6811
NonTargetingControlGuideForMouse_0229	2	0	0	0	0.3429	0.3429
Porcn	6	0	0	0	0.343	0.2379
Esp36	6	0	0	0	0.3432	0.8738
Mybphl	6	1	16.6667	0	0.3435	0.7474
Pop1	6	0	0	0	0.3436	0.5091
Kif17	6	1	16.6667	0	0.3438	0.3173
Spag17	6	1	16.6667	0	0.3438	0.6469
mmu-mir-1928	2	1	50	0	0.3445	0.4752
Fbxo4	6	1	16.6667	1	0.3447	0.1911
Tex19.1	6	1	16.6667	0	0.3447	0.5926
Vipr1	6	0	0	0	0.3447	0.6777
Kctd11	6	0	0	0	0.3447	0.8953
Usp25	5	0	0	0	0.3447	0.8335
Serpinb9	6	1	16.6667	0	0.3449	0.3992
Leng9	6	0	0	1	0.3454	0.1876
Tcta	6	0	0	0	0.3455	0.2232
Rnf111	6	1	16.6667	0	0.3457	0.5802
Kcnn4	6	0	0	0	0.3458	0.7878
NonTargetingControlGuideForMouse_0263	2	0	0	0	0.3458	0.3458
Vmn1r232	6	1	16.6667	1	0.3459	0.1772
mmu-mir-6951	2	1	50	0	0.3464	0.1528
Olfr90	6	0	0	0	0.3464	0.367
Cyp24a1	6	1	16.6667	0	0.3465	0.3748
Cacna2d2	6	1	16.6667	0	0.3466	0.7744
Gm2083	6	0	0	0	0.3466	0.6654
Ccdc117	6	1	16.6667	1	0.3467	0.2717
Olfr138	6	0	0	0	0.3468	0.4276
Cetn1	5	0	0	0	0.3472	0.944
Tsku	6	1	16.6667	0	0.3475	0.3661
Tmem233	6	1	16.6667	0	0.3476	0.2258
Pitx2	6	1	16.6667	0	0.3476	0.3322
Olfr555	6	1	16.6667	1	0.3482	0.1008
Ttc23	6	1	16.6667	0	0.3482	0.232
Hibch	6	1	16.6667	0	0.3483	0.1845
Slc16a9	6	1	16.6667	0	0.3493	0.4779
P4hb	6	0	0	0	0.3494	0.6162
Vmn1r95	6	0	0	0	0.3496	0.9614
NonTargetingControlGuideForMouse_0450	2	0	0	0	0.3502	0.3502
Evc2	6	1	16.6667	0	0.3506	0.706
Fgf12	6	0	0	0	0.3507	0.9739
Sec31a	6	1	16.6667	1	0.3509	0.5486
Fam150b	6	0	0	0	0.3515	0.454
Gbp11	6	1	16.6667	0	0.3516	0.1075
Styk1	4	1	25	0	0.3517	0.6786
Nkx2-4	6	0	0	1	0.3517	0.3224
Fam19a4	6	0	0	0	0.3518	0.7006
Hist1h1t	6	1	16.6667	0	0.3521	0.7146
Ufm1	6	1	16.6667	1	0.3524	0.1166
Kbtbd3	6	1	16.6667	0	0.3524	0.1708
Olfr1471	6	0	0	0	0.3525	0.7762
Slc9b2	6	0	0	0	0.3531	0.8731
Slc17a7	4	0	0	0	0.3533	0.6564
Chgb	6	1	16.6667	0	0.3534	0.7444
Arl2bp	6	1	16.6667	0	0.3539	0.3169
Tmprss11d	6	1	16.6667	0	0.3539	0.8456
Fam73a	6	0	0	0	0.354	0.7979
Egfl6	6	1	16.6667	0	0.3541	0.7527
Cbfb	6	2	33.3333	1	0.3544	0.1815
Olfr1208	6	1	16.6667	0	0.3546	0.5837
Tmem115	6	1	16.6667	0	0.3549	0.1933
NonTargetingControlGuideForMouse_0690	2	0	0	0	0.3553	0.3553
Bdh1	6	0	0	1	0.3554	0.6222
Rhot1	6	1	16.6667	0	0.3556	0.9287
Gm5549	6	0	0	0	0.3561	0.7135
mmu-mir-6413	4	1	25	0	0.3562	0.6921
Loxhd1	6	0	0	0	0.3566	0.6374
Atox1	6	0	0	0	0.3566	0.8279
Ear3	6	1	16.6667	0	0.3569	0.3379
Scgb1b24	6	0	0	0	0.3569	0.7753
C2	6	2	33.3333	0	0.357	0.3586
Vmn1r212	6	1	16.6667	1	0.3572	0.0031
Dpm1	6	1	16.6667	0	0.3572	0.4453
Heg1	6	2	33.3333	0	0.3578	0.1524
Olfr898	6	0	0	0	0.3579	0.6688
Phf11c	6	0	0	0	0.3579	0.9648
Foxp2	6	1	16.6667	0	0.358	0.6252
Ahsa1	6	1	16.6667	1	0.3581	0.1126
NonTargetingControlGuideForMouse_0783	2	0	0	0	0.3581	0.3581
H2afy	5	0	0	0	0.3582	0.8614
Ppp1r14a	6	1	16.6667	0	0.3585	0.5488
Adam26a	6	1	16.6667	0	0.3587	0.7654
Uhrf1bp1	6	0	0	0	0.3591	0.3726
Xkrx	6	2	33.3333	0	0.3594	0.2535
Vit	6	0	0	0	0.3595	0.8635
Gm648	6	0	0	0	0.3597	0.7394
Ccnb1ip1	6	1	16.6667	0	0.3598	0.0778
Trmt6	6	3	50	0	0.3607	0.1477
Prss43	6	1	16.6667	0	0.3609	0.7581
Sp1	6	1	16.6667	0	0.3609	0.853
Gm4133	6	0	0	0	0.3611	0.9437
Ostn	5	0	0	0	0.3616	0.5304
Slc28a3	6	1	16.6667	0	0.3618	0.6981
Adra2b	6	1	16.6667	0	0.3619	0.2179
Fndc3a	5	1	20	0	0.362	0.2214
Timm13	5	0	0	0	0.3626	0.6345
NonTargetingControlGuideForMouse_0782	2	0	0	0	0.3627	0.3627
Me2	6	0	0	1	0.3628	0.3127
D930015E06Rik	6	1	16.6667	0	0.3628	0.7245
NonTargetingControlGuideForMouse_0079	2	0	0	0	0.3628	0.3628
D430042O09Rik	6	1	16.6667	0	0.3634	0.4618
Syce1l	6	2	33.3333	0	0.3637	0.4183
Ace3	6	1	16.6667	0	0.3637	0.5141
Gsk3a	6	0	0	0	0.3638	0.8584
BC031181	6	1	16.6667	1	0.3639	0.2559
Nox3	6	2	33.3333	0	0.364	0.3721
Tex37	5	1	20	0	0.3642	0.6556
Fam71f2	6	1	16.6667	0	0.3647	0.8079
Lmo2	6	1	16.6667	0	0.3648	0.4015
Bcar1	6	1	16.6667	1	0.3649	0.3166
Cmtm7	5	0	0	0	0.3653	0.7809
NonTargetingControlGuideForMouse_0351	2	0	0	0	0.3654	0.3654
Gdf7	5	1	20	0	0.3661	0.1598
mmu-mir-7674	4	1	25	0	0.3662	0.3913
Zbed4	6	0	0	1	0.3662	0.2028
Snx12	6	0	0	1	0.3662	0.2818
Dll3	5	0	0	0	0.3665	0.5755
Klhl12	5	0	0	0	0.3667	0.3826
Rps21	5	0	0	0	0.3667	0.9276
Olfr836	6	1	16.6667	0	0.3668	0.5539
Mybbp1a	6	0	0	0	0.3669	0.5019
Zfp60	6	2	33.3333	0	0.367	0.1075
Gm20594	5	1	20	0	0.367	0.6515
Bik	6	1	16.6667	1	0.367	0.0865
Nlrp4a	6	0	0	0	0.3671	0.7005
Zfp217	6	2	33.3333	0	0.3673	0.1146
Olfr69	5	1	20	0	0.3677	0.1123
Id1	6	1	16.6667	0	0.3681	0.2819
Olfr275	6	0	0	0	0.3681	0.908
Tctex1d4	6	2	33.3333	1	0.3685	0.0791
Serp1	6	1	16.6667	0	0.3685	0.3983
mmu-mir-130c	4	0	0	0	0.3689	0.6678
1700065D16Rik	6	0	0	0	0.3691	0.4222
Vhl	5	1	20	0	0.3692	0.2104
Zfp397	6	1	16.6667	1	0.3693	0.3105
Gm21704	6	0	0	0	0.3695	0.538
Il17re	6	1	16.6667	0	0.3699	0.0869
Slc18a1	6	1	16.6667	0	0.3705	0.4631
Garnl3	5	0	0	0	0.3705	0.4805
Sfi1	5	2	40	1	0.3708	0.0788
Defb23	6	0	0	1	0.3709	0.3459
Rpgrip1l	5	0	0	0	0.3709	0.9023
Gc	5	0	0	0	0.3711	0.6464
Ap5b1	6	1	16.6667	0	0.3712	0.6272
Rhox5	6	2	33.3333	0	0.3713	0.2097
Mbd3	6	1	16.6667	0	0.3718	0.9042
Nat1	6	0	0	0	0.3718	0.8549
Asb6	5	0	0	0	0.3721	0.2874
Ehmt1	6	1	16.6667	1	0.3722	0.1671
Plrg1	6	1	16.6667	0	0.3723	0.1349
Ropn1	6	0	0	0	0.3723	0.7981
Lrrc59	5	0	0	0	0.3723	0.7582
NonTargetingControlGuideForMouse_0816	2	0	0	0	0.3723	0.3723
4930422G04Rik	6	1	16.6667	1	0.3725	0.077
Specc1l	6	0	0	0	0.3725	0.9859
Sec61a2	6	1	16.6667	0	0.3726	0.1433
Ube2cbp	6	1	16.6667	1	0.3728	0.1616
Ccdc32	6	1	16.6667	0	0.3728	0.328
Mkrn2	6	1	16.6667	0	0.3729	0.3268
Gprc5d	6	1	16.6667	0	0.373	0.7077
Gypa	6	1	16.6667	1	0.3731	0.1177
Rbfa	5	1	20	0	0.3732	0.57
Ankrd11	6	1	16.6667	0	0.3735	0.2678
Muc4	5	0	0	0	0.3738	0.96
Gm5544	6	1	16.6667	0	0.374	0.0961
Tspan17	6	1	16.6667	0	0.3741	0.1288
Prss36	6	0	0	1	0.3741	0.4702
Slc17a2	6	0	0	0	0.3742	0.8868
Cdh23	6	1	16.6667	0	0.3743	0.3358
NonTargetingControlGuideForMouse_0680	2	0	0	0	0.3745	0.3745
Rnf26	6	0	0	0	0.3748	0.5453
Ttc26	6	0	0	0	0.3748	0.9021
Olfr724	5	1	20	0	0.3751	0.5559
Gata6	6	1	16.6667	0	0.3751	0.0574
NonTargetingControlGuideForMouse_0334	2	0	0	0	0.3754	0.3754
Klhl36	6	0	0	0	0.3755	0.6704
LOC100048884	6	0	0	0	0.3758	0.9241
NonTargetingControlGuideForMouse_0623	2	0	0	0	0.3758	0.3758
Man2b1	6	0	0	0	0.3759	0.7553
Mtm1	6	0	0	0	0.3767	0.879
Gngt2	5	0	0	0	0.3768	0.7711
Egr1	6	0	0	1	0.377	0.0977
Hist2h2aa2	6	1	16.6667	0	0.377	0.5943
mmu-mir-7217	4	0	0	0	0.3771	0.8805
Kcnv2	6	2	33.3333	0	0.3776	0.1415
mmu-mir-135b	4	0	0	0	0.3777	0.5914
Slc5a12	6	1	16.6667	0	0.3779	0.3062
B3galnt2	6	1	16.6667	0	0.3779	0.5627
Krt25	6	0	0	0	0.3779	0.7837
Dbx1	6	2	33.3333	0	0.378	0.4926
Ccdc15	6	0	0	1	0.378	8e-04
Artn	6	1	16.6667	0	0.378	0.7608
Rtf1	6	0	0	0	0.3781	0.4664
Mta3	6	1	16.6667	0	0.3789	0.5881
Rpusd2	5	1	20	0	0.3792	0.2926
Hgs	6	1	16.6667	0	0.3792	0.4672
Tmem260	6	0	0	0	0.3792	0.6993
Tac4	6	0	0	0	0.3792	0.7845
Hoxb5	6	0	0	0	0.3792	0.9647
Stard5	6	1	16.6667	0	0.3793	0.3669
Dnajc6	6	1	16.6667	0	0.3795	0.2109
Chfr	6	1	16.6667	0	0.3795	0.4364
Satb1	6	1	16.6667	0	0.3795	0.7019
Plcxd2	6	0	0	0	0.3797	0.8536
mmu-mir-369	4	1	25	0	0.3799	0.1528
Hunk	6	1	16.6667	0	0.3801	0.3613
Esyt1	6	0	0	0	0.3801	0.5479
Tacc2	6	1	16.6667	0	0.3802	0.496
NonTargetingControlGuideForMouse_0872	2	0	0	0	0.3803	0.3803
Helz	5	1	20	0	0.3804	0.2606
4930468A15Rik	6	0	0	0	0.3806	0.2275
Myl3	6	1	16.6667	1	0.3807	0.5413
Heatr6	6	0	0	0	0.3807	0.6405
Fcer1a	6	1	16.6667	0	0.3808	0.6169
Bglap	6	0	0	0	0.3808	0.6325
Rnf5	6	1	16.6667	0	0.3809	0.6642
4931429L15Rik	6	1	16.6667	0	0.381	0.5633
Cdrt4	6	0	0	0	0.3812	0.6775
Shroom3	5	0	0	0	0.3815	0.901
G2e3	6	0	0	0	0.3818	0.7601
NonTargetingControlGuideForMouse_0805	2	0	0	0	0.3821	0.3821
Esp23	6	1	16.6667	0	0.3824	0.3143
mmu-mir-292b	4	0	0	0	0.3824	0.7984
Serpinf1	6	1	16.6667	0	0.3828	0.6255
Hils1	6	0	0	0	0.3833	0.672
1110057K04Rik	6	1	16.6667	0	0.3834	0.7289
Klf14	6	1	16.6667	0	0.3839	0.614
H2-Bl	6	1	16.6667	0	0.384	0.2511
Magee2	6	0	0	0	0.384	0.6321
Gm11711	6	0	0	0	0.3847	0.6534
Dock3	6	0	0	0	0.3848	0.9618
Ap1g1	6	1	16.6667	0	0.385	0.4307
Morc4	4	0	0	0	0.385	0.575
Stxbp4	5	1	20	1	0.3854	0.2329
Fga	6	1	16.6667	0	0.3854	0.6432
Abhd17a	6	0	0	1	0.3858	0.3118
Icam2	6	2	33.3333	0	0.386	0.6375
Pcdhb19	6	1	16.6667	0	0.3864	0.4785
Scrn3	6	1	16.6667	0	0.3866	0.4846
Ispd	6	1	16.6667	0	0.3867	0.7106
NonTargetingControlGuideForMouse_0629	2	0	0	0	0.3867	0.3867
NonTargetingControlGuideForMouse_0300	2	0	0	0	0.3871	0.3871
Msx1	6	1	16.6667	0	0.3873	0.3158
Zfp41	6	1	16.6667	0	0.3875	0.3816
Cd28	6	0	0	0	0.3875	0.5066
Glyctk	6	0	0	0	0.3877	0.85
Chl1	6	1	16.6667	0	0.388	0.6761
4930503B20Rik	5	1	20	0	0.3882	0.3391
Dusp28	6	0	0	0	0.3882	0.9549
Ep300	6	1	16.6667	0	0.3884	0.4367
Mesp2	5	0	0	0	0.3884	0.571
NonTargetingControlGuideForMouse_0376	2	0	0	0	0.3884	0.3884
NonTargetingControlGuideForMouse_0455	2	0	0	0	0.3888	0.3888
Tmtc4	6	2	33.3333	0	0.389	0.2773
Kcnk3	6	1	16.6667	0	0.3893	0.51
Gja6	5	0	0	0	0.3894	0.847
Fkbp3	6	0	0	0	0.3897	0.6958
Bre	6	0	0	0	0.3897	0.7676
Ncoa4	6	1	16.6667	0	0.3899	0.3912
Pcdh12	6	0	0	0	0.3903	0.3338
NonTargetingControlGuideForMouse_0845	2	0	0	0	0.3903	0.3903
Gdf5	6	0	0	0	0.3905	0.6498
Cd82	6	0	0	0	0.3906	0.6584
Timm8a1	6	1	16.6667	0	0.3907	0.455
Gas2l3	6	1	16.6667	0	0.391	0.6775
Nudt4	6	1	16.6667	0	0.3911	0.4524
Mc3r	6	1	16.6667	0	0.3911	0.4565
NonTargetingControlGuideForMouse_0763	2	0	0	0	0.3911	0.3911
Sftpb	6	1	16.6667	0	0.3912	0.3846
Adcy2	6	1	16.6667	0	0.392	0.7705
mmu-mir-686	4	1	25	0	0.3921	0.3127
Stard8	5	0	0	0	0.3928	0.7069
Gpr52	6	0	0	0	0.3929	0.6577
Tmx3	6	1	16.6667	1	0.393	0.4481
Olfr215	6	1	16.6667	0	0.393	0.708
Cep85l	6	2	33.3333	0	0.3934	5e-04
Gp1ba	6	1	16.6667	0	0.394	0.8101
Kcnq1	6	1	16.6667	0	0.3941	0.1405
Gimap3	5	1	20	1	0.3942	0.0737
Fgfbp3	6	0	0	0	0.3942	0.1991
Fzd9	6	1	16.6667	0	0.3944	0.3853
S100a6	5	0	0	0	0.3949	0.6375
Gm17296	6	0	0	0	0.3952	0.569
mmu-mir-7086	3	0	0	0	0.3952	0.6341
Elf3	6	1	16.6667	0	0.3958	0.4925
NonTargetingControlGuideForMouse_0233	2	0	0	0	0.396	0.396
Pbxip1	5	2	40	1	0.3963	0.0351
Fam46b	5	1	20	0	0.3963	0.2946
Tex261	6	2	33.3333	0	0.3964	0.3673
Rad23a	6	0	0	0	0.3966	0.5609
Islr	6	1	16.6667	0	0.397	0.3979
Gyg	6	0	0	0	0.3975	0.8997
1700054O13Rik	6	0	0	0	0.3978	0.4289
Ppp2cb	6	0	0	0	0.3984	0.3136
Olfr961	6	1	16.6667	0	0.3985	0.604
Fgf9	5	0	0	0	0.3985	0.5845
Olfr1390	6	1	16.6667	0	0.3986	0.19
NonTargetingControlGuideForMouse_0991	2	0	0	0	0.3987	0.3987
mmu-mir-3108	4	1	25	0	0.399	0.3487
Gzmn	6	0	0	0	0.3991	0.5887
Zfp410	6	2	33.3333	0	0.3992	0.0498
Bloc1s1	6	1	16.6667	1	0.3999	0.3765
Polr2m	6	1	16.6667	0	0.4002	0.51
Hs3st6	6	1	16.6667	0	0.4005	0.8595
Rab3b	6	0	0	0	0.4006	0.7893
NonTargetingControlGuideForMouse_0147	2	0	0	0	0.4007	0.4007
Sgcg	6	0	0	0	0.4008	0.7956
Gm732	6	2	33.3333	1	0.4009	0.1935
Serpina5	6	1	16.6667	0	0.4012	0.5014
Cabp2	6	0	0	0	0.4013	0.7712
H2-Q10	6	1	16.6667	1	0.4018	0.2349
NonTargetingControlGuideForMouse_0532	2	0	0	0	0.4018	0.4018
Gas2l2	6	0	0	0	0.4019	0.2243
Zfp473	6	0	0	0	0.4019	0.6613
Aldh2	6	0	0	0	0.402	0.748
Spatc1	6	2	33.3333	0	0.4021	0.08
Zfp747	6	1	16.6667	0	0.4025	0.6785
Lpp	6	0	0	0	0.4026	0.1383
E2f5	4	0	0	0	0.4026	0.5953
Trpm4	6	0	0	0	0.4031	0.2856
Hmgxb3	6	3	50	0	0.4032	0.062
Fam220a	6	0	0	0	0.4032	0.7539
Ntpcr	6	0	0	0	0.4033	0.5888
Gpld1	6	1	16.6667	0	0.4034	0.2881
NonTargetingControlGuideForMouse_0528	2	0	0	0	0.4034	0.4034
Zscan26	5	1	20	0	0.4037	0.5487
NonTargetingControlGuideForMouse_0796	2	0	0	0	0.4037	0.4037
2410089E03Rik	6	2	33.3333	1	0.4039	0.0419
mmu-mir-350	4	1	25	1	0.4044	0.3288
Zfp612	6	1	16.6667	1	0.4044	0.3438
Tnfsf13	6	1	16.6667	0	0.4045	0.3578
Olfr1348	5	1	20	0	0.4047	0.3967
Plcb4	6	1	16.6667	1	0.4047	0.2352
Fam47e	6	1	16.6667	0	0.4047	0.4898
Gm11544	6	1	16.6667	0	0.4051	0.2771
mmu-mir-5118	3	0	0	0	0.4051	0.7062
Nfxl1	6	2	33.3333	0	0.4053	0.5783
NonTargetingControlGuideForMouse_0375	2	0	0	0	0.4055	0.4055
Vgll2	6	0	0	0	0.4058	0.9261
Hsp90aa1	5	1	20	1	0.406	0.0484
Wfdc18	6	1	16.6667	0	0.4061	0.2624
Olfr108	5	1	20	0	0.4063	0.7834
Abca4	6	0	0	0	0.4063	0.8729
Lrrtm4	5	0	0	0	0.4063	0.9956
Jmjd1c	6	0	0	0	0.4065	0.5336
mmu-mir-669d	2	0	0	0	0.4066	0.6692
Skint6	6	1	16.6667	0	0.4067	0.1621
Ftcd	6	1	16.6667	0	0.4067	0.3363
Crebbp	6	1	16.6667	0	0.4067	0.5042
mmu-mir-7659	4	0	0	0	0.4069	0.7592
Ddhd1	6	1	16.6667	0	0.4074	0.8222
Olfr342	6	0	0	0	0.4075	0.6591
Egfr	5	1	20	0	0.4076	0.411
E2f1	6	1	16.6667	0	0.4078	0.6191
Klra22	6	0	0	0	0.4079	0.0193
Olfr73	5	1	20	0	0.4081	0.7221
Jade3	6	1	16.6667	1	0.4082	0.2946
Klf2	6	0	0	0	0.4086	0.3531
NonTargetingControlGuideForMouse_0886	2	0	0	0	0.409	0.409
NonTargetingControlGuideForMouse_0319	2	0	0	0	0.4092	0.4092
Vmn1r210	6	0	0	0	0.4093	0.4512
Pkp3	6	0	0	0	0.4093	0.9339
Gm4187	6	0	0	0	0.4094	0.9557
C2cd5	6	1	16.6667	0	0.4096	0.6681
Wnt8b	5	1	20	0	0.4097	0.7486
BC089491	6	0	0	0	0.4098	0.4862
Abca3	6	0	0	0	0.4099	0.4178
Frmd3	6	1	16.6667	0	0.4103	0.7119
Tmub2	6	0	0	1	0.4104	0.5023
Pou3f3	6	1	16.6667	0	0.4105	0.0733
Gmfb	6	1	16.6667	1	0.4105	0.5108
Amot	6	1	16.6667	0	0.4107	0.5749
Matn4	6	1	16.6667	0	0.4112	0.2838
Psmd7	6	1	16.6667	1	0.4115	0.039
mmu-mir-98	4	0	0	0	0.4116	0.3628
Rnf32	6	1	16.6667	0	0.4117	0.4791
Cdk6	6	0	0	0	0.4118	0.9744
Heatr5b	6	0	0	0	0.412	0.47
Higd1a	5	1	20	1	0.4121	0.0615
NonTargetingControlGuideForMouse_0634	2	0	0	0	0.4124	0.4124
Olfr824	6	1	16.6667	0	0.4125	0.2302
NonTargetingControlGuideForMouse_0969	2	0	0	0	0.4126	0.4126
Myt1	6	1	16.6667	0	0.4128	0.3446
Olfr2	6	0	0	0	0.4129	0.3012
Rnaset2a	6	0	0	0	0.4129	0.8613
Mkln1	6	1	16.6667	1	0.4132	0.1277
Cabp5	6	0	0	0	0.4133	0.6984
Olfr1054	6	1	16.6667	0	0.4135	0.4863
Gm3985	6	0	0	0	0.4136	0.7836
Vax1	6	0	0	0	0.4137	0.7968
Fkbp8	6	0	0	0	0.414	0.7359
Cyp2j12	6	0	0	0	0.4142	0.4453
Cul2	6	1	16.6667	1	0.4144	0.1924
Mamld1	6	0	0	0	0.4145	0.1192
Trpm5	6	0	0	0	0.4145	0.126
Agbl2	6	1	16.6667	1	0.415	0.0197
Ccdc54	6	0	0	0	0.415	0.7219
Tmem158	6	1	16.6667	0	0.4152	0.5627
Mboat4	6	0	0	0	0.4153	0.5759
Olfr900	6	0	0	0	0.4153	0.8624
Fktn	6	1	16.6667	0	0.4156	0.2892
Hoxb2	6	0	0	1	0.4158	0.412
Rbm15b	6	0	0	0	0.4158	0.9035
Olfr1269	6	1	16.6667	0	0.4159	0.4403
Olfr855	6	0	0	0	0.4159	0.8339
Plekhg3	6	0	0	0	0.4164	0.4199
NonTargetingControlGuideForMouse_0962	2	0	0	0	0.4166	0.4166
4930432M17Rik	5	0	0	0	0.4167	0.6812
Sdccag3	6	0	0	0	0.4169	0.756
Defa24	6	0	0	0	0.4176	0.2683
Ddx3y	6	1	16.6667	0	0.4178	0.1327
Zscan10	6	1	16.6667	0	0.4178	0.4817
Slc38a6	6	1	16.6667	0	0.4178	0.5601
Cebpg	6	1	16.6667	0	0.4179	0.5019
Slc25a19	6	0	0	0	0.4181	0.3797
Mx1	6	2	33.3333	0	0.4187	0.0603
mmu-mir-683-1	4	0	0	0	0.4188	0.705
NonTargetingControlGuideForMouse_0042	2	0	0	0	0.4188	0.4188
NonTargetingControlGuideForMouse_0196	2	0	0	0	0.4192	0.4192
Scoc	6	0	0	1	0.4194	0.3479
Skint4	6	1	16.6667	0	0.4203	0.0725
Ctsj	6	1	16.6667	0	0.4204	0.5081
Ccdc152	6	0	0	1	0.4204	0.5451
Vmn2r3	6	0	0	0	0.4205	0.2112
Asah2	6	0	0	0	0.4206	0.7709
9530053A07Rik	5	0	0	0	0.4207	0.4789
mmu-mir-7072	4	0	0	0	0.4211	0.4726
1810065E05Rik	6	0	0	0	0.4214	0.6277
Fbxl4	5	1	20	0	0.4215	0.3852
Jakmip2	6	0	0	1	0.4215	0.3013
Yy2	6	1	16.6667	1	0.4217	0.429
Calhm1	6	0	0	1	0.4218	0.175
mmu-mir-3106	4	0	0	0	0.4222	0.9027
Pglyrp1	6	1	16.6667	0	0.4223	0.2562
Epha8	6	2	33.3333	1	0.4224	0.0312
NonTargetingControlGuideForMouse_0440	2	0	0	0	0.4225	0.4225
Cfi	6	1	16.6667	0	0.4227	0.6757
Esp16	5	0	0	0	0.4227	0.5797
Npy4r	5	1	20	0	0.4228	0.6151
Morf4l1	5	1	20	0	0.4231	0.412
Med16	5	0	0	0	0.4231	0.6413
NonTargetingControlGuideForMouse_0977	2	0	0	0	0.4234	0.4234
Anp32b	6	1	16.6667	0	0.4239	0.4289
Map6	6	1	16.6667	0	0.4243	0.3661
NonTargetingControlGuideForMouse_0958	2	0	0	0	0.4245	0.4245
Neu1	6	1	16.6667	0	0.4246	0.3233
Fam25c	6	1	16.6667	0	0.4248	0.3572
Hck	6	0	0	0	0.4248	0.4232
Nts	6	0	0	0	0.4248	0.8842
Rpl10l	6	0	0	0	0.4251	0.9485
Hist1h2bq	6	0	0	0	0.4254	0.9265
4932414N04Rik	6	0	0	0	0.4255	0.4937
Slamf8	6	0	0	0	0.4256	0.8156
Gm15056	6	2	33.3333	0	0.426	0.1443
Ccnd3	5	1	20	0	0.426	0.4985
NonTargetingControlGuideForMouse_0383	2	0	0	0	0.4264	0.4264
Olfr308	6	2	33.3333	1	0.427	0.0898
NonTargetingControlGuideForMouse_0069	2	0	0	0	0.427	0.427
Pde6c	6	1	16.6667	0	0.4271	0.6705
Efnb2	6	0	0	0	0.4273	0.5322
Sgpl1	6	0	0	0	0.4274	0.9197
Bdnf	6	1	16.6667	0	0.4276	0.3166
mmu-mir-694	4	1	25	0	0.4277	0.6159
NonTargetingControlGuideForMouse_0625	2	0	0	0	0.4277	0.4277
Me1	6	1	16.6667	1	0.4279	0.3716
Acadm	6	0	0	0	0.4279	0.8026
mmu-mir-6966	4	0	0	0	0.4281	0.8678
Ptpn4	6	0	0	0	0.4282	0.8458
Fbxo46	5	0	0	0	0.4282	0.7756
Prss1	6	1	16.6667	0	0.4283	0.351
Smim19	6	1	16.6667	1	0.4286	0.4835
Olfr1205	6	1	16.6667	0	0.4293	0.6988
Cidea	5	1	20	0	0.4294	0.32
Gm7903	6	0	0	0	0.4294	0.1013
Zranb2	6	0	0	0	0.4294	0.664
Spock3	6	1	16.6667	0	0.4295	0.4511
Gm4981	6	1	16.6667	0	0.4297	0.4443
[truncated: 3,808 more rows]

## Sheet: pValue 0.05
GeneID	sgRNAs	enriched sgRNAs	% enriched genes	depleted sgRNAs	PValue	PValue.Mixed
Cd38	6	1	16.6667	0	1e-04	0.15
Apaf1	6	6	100	0	2e-04	2e-04
Trp53	6	6	100	0	2e-04	2e-04
Gga3	6	2	33.3333	0	2e-04	0.2554
Ccdc177	6	5	83.3333	0	3e-04	0.0015
Dscr3	6	3	50	0	6e-04	0.0134
Setdb1	6	3	50	0	8e-04	0.0085
Nedd9	6	1	16.6667	0	8e-04	0.5902
Sec62	6	4	66.6667	0	9e-04	9e-04
Fbxo10	6	1	16.6667	0	0.001	0.3262
Zdhhc21	6	2	33.3333	0	0.0011	0.3028
Reep1	6	1	16.6667	0	0.0011	0.6854
Bbc3	5	4	80	0	0.0013	0.0013
Atrx	6	1	16.6667	0	0.0014	0.184
D630045J12Rik	6	2	33.3333	0	0.0015	0.0517
NonTargetingControlGuideForMouse_0038	2	2	100	0	0.002	0.002
Kmt2c	6	1	16.6667	0	0.002	0.1041
Gtf2h5	6	5	83.3333	0	0.0023	0.008
Cyb5r4	6	2	33.3333	0	0.0023	0.1392
Rmdn2	6	1	16.6667	0	0.0023	0.1434
Wdr24	6	3	50	0	0.0028	0.0049
Irs2	6	2	33.3333	0	0.0028	0.0533
Epn2	6	1	16.6667	0	0.0034	0.8563
Csnk2b	6	2	33.3333	0	0.0036	0.2259
2210404O09Rik	6	0	0	0	0.0038	0.5
I830077J02Rik	6	2	33.3333	0	0.004	0.1873
M6pr	6	3	50	0	0.0041	0.0092
Cep78	6	1	16.6667	0	0.0043	0.0799
NonTargetingControlGuideForMouse_0308	2	2	100	0	0.0044	0.0044
Rnase9	6	3	50	0	0.0049	0.0214
Flcn	6	2	33.3333	1	0.0049	0.0263
Mfhas1	6	0	0	0	0.0049	0.5354
Rab3c	6	2	33.3333	0	0.0056	0.0934
NonTargetingControlGuideForMouse_0261	2	2	100	0	0.0058	0.0058
Ttbk2	6	1	16.6667	0	0.0066	0.1387
Alg3	6	2	33.3333	0	0.0067	0.0302
Ufl1	6	4	66.6667	0	0.0069	0.0014
Sned1	6	1	16.6667	0	0.007	0.263
Larp1b	6	1	16.6667	0	0.0076	0.5685
Igll1	6	2	33.3333	1	0.0077	0.1514
Csf1r	6	2	33.3333	0	0.008	0.087
Vps26a	6	1	16.6667	0	0.0081	0.207
Mup7	6	1	16.6667	0	0.0082	0.0071
Urm1	6	4	66.6667	0	0.0087	0.015
Irak2	4	1	25	0	0.009	0.1004
Usp15	6	3	50	1	0.0091	1e-04
NonTargetingControlGuideForMouse_0841	2	2	100	0	0.0094	0.0094
Svs2	5	1	20	0	0.0094	0.0585
Scin	6	2	33.3333	0	0.0098	0.0373
Phip	6	2	33.3333	0	0.0099	0.0802
St6gal2	6	0	0	0	0.0099	0.0432
Lamtor1	6	1	16.6667	0	0.0101	0.0016
Rad54b	6	2	33.3333	0	0.0105	0.364
Calm3	6	1	16.6667	0	0.0105	0.1486
Ndst4	6	0	0	0	0.0111	0.4128
H2-M5	6	2	33.3333	0	0.0116	0.1526
Bcl2l11	6	4	66.6667	0	0.0117	0.0301
Tusc1	5	2	40	0	0.0119	0.026
Pigf	6	2	33.3333	0	0.0121	0.0261
Ccdc101	6	3	50	0	0.0123	0.0479
Lce1c	6	1	16.6667	0	0.0124	0.0994
Crebzf	6	4	66.6667	1	0.0129	4e-04
Gpatch8	6	3	50	0	0.0129	0.0176
Dalrd3	6	1	16.6667	1	0.0129	0.0213
Gm1587	6	2	33.3333	0	0.013	0.1542
NonTargetingControlGuideForMouse_0021	2	1	50	0	0.0131	0.0131
Ergic2	6	2	33.3333	0	0.0132	0.1057
Gm6040	6	2	33.3333	0	0.0136	0.1954
6430550D23Rik	6	1	16.6667	0	0.0137	0.0943
1110001J03Rik	6	1	16.6667	0	0.0137	0.3426
N4bp3	6	1	16.6667	0	0.0139	0.5045
Rtfdc1	6	2	33.3333	0	0.014	0.1636
NonTargetingControlGuideForMouse_0666	2	1	50	0	0.0144	0.0144
Cirbp	6	2	33.3333	0	0.0146	0.1492
mmu-mir-6929	3	1	33.3333	0	0.0146	0.1144
Atp2b4	6	0	0	0	0.0151	0.2062
Skp2	6	2	33.3333	0	0.0159	0.0406
NonTargetingControlGuideForMouse_0323	2	2	100	0	0.0163	0.0163
Ugt2b36	6	2	33.3333	0	0.0163	0.5171
Scgb2b20	6	1	16.6667	0	0.0169	0.4901
mmu-mir-3960	4	0	0	0	0.0171	0.2251
Vmn2r24	5	1	20	0	0.0172	0.318
mmu-mir-199b	4	1	25	0	0.0173	0.077
Rnase12	6	2	33.3333	0	0.0174	0.424
Xlr5c	6	0	0	0	0.0174	0.5246
Kxd1	6	2	33.3333	0	0.0176	0.0344
Krt42	6	2	33.3333	0	0.0177	0.1671
Nr2c2ap	6	1	16.6667	0	0.0184	0.2534
mmu-mir-7025	4	3	75	0	0.0187	0.0136
Abcd1	6	2	33.3333	0	0.0188	0.2268
Il2rg	6	1	16.6667	0	0.0189	0.33
Acaa2	6	2	33.3333	0	0.019	0.3791
Azin1	6	2	33.3333	0	0.0191	0.077
Ndufc1	6	3	50	0	0.0193	0.1287
Slc25a40	6	0	0	0	0.0193	0.4304
NonTargetingControlGuideForMouse_0485	2	2	100	0	0.0194	0.0194
Zcrb1	6	2	33.3333	0	0.0194	0.0204
Plekhm1	6	4	66.6667	0	0.0195	0.0293
Wdr25	6	6	100	0	0.0199	0.0199
Phf20	6	3	50	0	0.02	0.0649
Fgfr1	6	2	33.3333	0	0.0201	0.1341
Arl6ip1	6	1	16.6667	0	0.0201	0.4534
Gata1	6	4	66.6667	0	0.0216	0.0511
AI987944	6	1	16.6667	0	0.0224	0.6033
Zxdc	6	2	33.3333	0	0.0226	0.002
Rdh5	6	0	0	0	0.0228	0.7499
Thumpd2	6	1	16.6667	0	0.0231	0.1576
Tas2r116	5	2	40	0	0.0232	0.076
Acss3	6	1	16.6667	0	0.0234	0.2614
Zfp871	6	2	33.3333	0	0.0239	0.0433
Eif4g1	6	2	33.3333	0	0.0243	0.1172
Cd200r3	6	2	33.3333	0	0.0243	0.212
Spata33	6	2	33.3333	0	0.0244	0.0914
Jakmip1	6	3	50	0	0.0249	0.1402
B430306N03Rik	5	1	20	0	0.0249	0.224
Klra10	6	3	50	1	0.0252	0.01
Wdr45	5	1	20	0	0.0253	0.004
Tns4	6	0	0	0	0.0254	0.9245
Nrd1	6	3	50	0	0.0259	0.0463
Aard	6	2	33.3333	0	0.0259	0.2192
mmu-mir-6357	4	1	25	0	0.026	0.3471
Krt20	6	1	16.6667	0	0.0263	0.2807
Ormdl1	6	2	33.3333	1	0.0268	0.0648
Gngt1	6	1	16.6667	0	0.0271	0.423
Vmn1r70	6	1	16.6667	0	0.0274	0.2659
Galm	6	2	33.3333	1	0.0275	9e-04
Ninj1	6	3	50	0	0.0279	0.025
Casp9	6	5	83.3333	0	0.0281	0.0298
Set	6	1	16.6667	0	0.0283	0.3569
Zfp91	6	3	50	0	0.0284	0.0343
mmu-mir-7230	4	1	25	0	0.0286	0.0811
Krtap10-10	5	0	0	0	0.0288	0.0919
NonTargetingControlGuideForMouse_0949	2	2	100	0	0.0292	0.0292
Hivep3	6	2	33.3333	0	0.0294	0.0845
NonTargetingControlGuideForMouse_0243	2	2	100	0	0.0296	0.0296
Mtmr6	6	1	16.6667	0	0.0296	0.2699
NonTargetingControlGuideForMouse_0833	2	0	0	0	0.0296	0.0296
Mdga2	6	2	33.3333	0	0.0301	0.2607
NonTargetingControlGuideForMouse_0873	2	2	100	0	0.0304	0.0304
Arnt	6	1	16.6667	0	0.0305	0.3394
NonTargetingControlGuideForMouse_0010	2	1	50	0	0.0307	0.0307
NonTargetingControlGuideForMouse_0536	2	0	0	0	0.0308	0.0308
Kcng4	6	1	16.6667	0	0.0313	0.2753
Tiparp	5	1	20	0	0.0317	0.1032
Gsk3b	6	4	66.6667	0	0.0319	0.1535
Unc13b	6	2	33.3333	0	0.0323	0.0447
Cpne6	6	0	0	0	0.0324	0.6111
Tmbim4	6	2	33.3333	0	0.0333	0.0572
Arsk	6	1	16.6667	0	0.0335	0.1798
Dlgap3	6	1	16.6667	0	0.0336	0.3274
Ampd2	6	0	0	0	0.0337	0.3518
Fam228a	6	0	0	0	0.0337	0.6727
Slc7a4	6	2	33.3333	0	0.0338	0.3013
Zfp619	6	2	33.3333	0	0.0342	0.0993
Med1	6	1	16.6667	0	0.0342	0.2206
Cyp11a1	6	2	33.3333	1	0.0348	0.0647
Pkia	6	2	33.3333	0	0.035	0.4811
Tmem251	6	2	33.3333	0	0.0351	0.0551
NonTargetingControlGuideForMouse_0036	2	1	50	0	0.0355	0.0355
Fpr2	6	2	33.3333	0	0.0355	0.4684
Rrn3	6	1	16.6667	0	0.0356	0.3323
Zfyve26	6	2	33.3333	0	0.0357	0.2188
Rnf128	6	2	33.3333	0	0.0358	0.4051
mmu-mir-615	3	1	33.3333	0	0.0359	0.075
Lamtor5	6	2	33.3333	1	0.0362	0.0629
Olfr904	5	1	20	0	0.0363	0.3486
Ccdc7	6	3	50	1	0.0364	0.0066
Aven	6	1	16.6667	0	0.0366	0.5224
Kat2b	6	2	33.3333	0	0.0367	0.1257
Dock4	6	1	16.6667	0	0.0369	0.1239
Sirt6	6	2	33.3333	0	0.037	0.2366
Apobec3	6	1	16.6667	0	0.0372	0.6421
NonTargetingControlGuideForMouse_0729	2	0	0	0	0.0372	0.0372
3110040N11Rik	6	1	16.6667	0	0.0373	0.3693
Papola	6	1	16.6667	0	0.0375	0.2198
Cyp4b1	6	1	16.6667	0	0.0378	0.4685
Mpp7	6	2	33.3333	0	0.0382	0.0391
Sertm1	6	1	16.6667	0	0.0384	0.5258
Polr3gl	6	2	33.3333	0	0.0385	0.0338
Il9r	6	1	16.6667	0	0.0387	0.6553
Rasal2	6	2	33.3333	1	0.0394	0.0573
mmu-mir-6715	4	2	50	0	0.0396	0.16
NonTargetingControlGuideForMouse_0197	2	1	50	0	0.0398	0.0398
Adig	6	2	33.3333	1	0.0399	0.0654
Abcc6	6	2	33.3333	0	0.0401	0.2728
Fermt3	6	1	16.6667	0	0.0403	0.1749
Sypl2	6	1	16.6667	0	0.041	0.1082
NonTargetingControlGuideForMouse_0859	2	1	50	0	0.0412	0.0412
Sar1a	6	2	33.3333	0	0.0412	0.2385
Dffb	5	4	80	0	0.0416	0.0431
Olfr312	6	1	16.6667	0	0.0417	0.1387
mmu-mir-343	4	2	50	0	0.0421	0.01
Pyroxd1	6	1	16.6667	0	0.0426	0.4642
Cyp4f37	6	0	0	0	0.0427	0.2791
Vmn2r7	6	0	0	0	0.043	0.3631
Hyou1	6	1	16.6667	0	0.0432	0.4705
Olfr1443	5	0	0	0	0.0436	0.8112
Mb	5	2	40	0	0.0437	0.0618
Olfr566	6	1	16.6667	0	0.0442	0.2089
Gbp6	6	1	16.6667	0	0.0446	0.4596
Itpr2	6	2	33.3333	0	0.0449	0.0681
Lzts3	6	2	33.3333	0	0.0449	0.1606
Gbp5	6	0	0	0	0.0454	0.4811
Ankrd26	5	1	20	0	0.0458	0.4377
Ryk	6	1	16.6667	0	0.0459	0.055
Kbtbd4	5	0	0	0	0.0459	0.5874
Olfr605	6	1	16.6667	0	0.046	0.2469
Bgn	6	2	33.3333	0	0.0462	0.3087
Nnat	6	1	16.6667	0	0.0462	0.0533
H2-M10.5	6	0	0	0	0.0465	0.4663
Apoa4	6	1	16.6667	0	0.047	0.4227
Nyap1	6	1	16.6667	0	0.047	0.4948
Cyp3a44	6	1	16.6667	0	0.0473	0.0907
mmu-mir-488	3	0	0	0	0.0475	0.3677
mmu-mir-3058	4	1	25	0	0.0476	0.1098
NonTargetingControlGuideForMouse_0854	2	1	50	0	0.0481	0.0481
Tiprl	6	2	33.3333	0	0.0483	0.3688
Xlr5b	6	0	0	0	0.0485	0.5864
Olfr845	6	1	16.6667	0	0.0486	0.0107
mmu-mir-6949	4	1	25	0	0.0494	0.3388
2610528J11Rik	5	1	20	0	0.0495	0.2696
Leprot	6	1	16.6667	0	0.0495	0.4326
Plxna2	6	1	16.6667	0	0.0498	0.4798

## Sheet: min 3 sgRNAs
GeneID	sgRNAs	enriched sgRNAs	% enriched genes	depleted sgRNAs	PValue	PValue.Mixed
Cd38	6	1	16.6667	0	1e-04	0.15
Apaf1	6	6	100	0	2e-04	2e-04
Trp53	6	6	100	0	2e-04	2e-04
Gga3	6	2	33.3333	0	2e-04	0.2554
Ccdc177	6	5	83.3333	0	3e-04	0.0015
Dscr3	6	3	50	0	6e-04	0.0134
Setdb1	6	3	50	0	8e-04	0.0085
Nedd9	6	1	16.6667	0	8e-04	0.5902
Sec62	6	4	66.6667	0	9e-04	9e-04
Fbxo10	6	1	16.6667	0	0.001	0.3262
Zdhhc21	6	2	33.3333	0	0.0011	0.3028
Reep1	6	1	16.6667	0	0.0011	0.6854
Bbc3	5	4	80	0	0.0013	0.0013
Atrx	6	1	16.6667	0	0.0014	0.184
D630045J12Rik	6	2	33.3333	0	0.0015	0.0517
Kmt2c	6	1	16.6667	0	0.002	0.1041
Gtf2h5	6	5	83.3333	0	0.0023	0.008
Cyb5r4	6	2	33.3333	0	0.0023	0.1392
Rmdn2	6	1	16.6667	0	0.0023	0.1434
Wdr24	6	3	50	0	0.0028	0.0049
Irs2	6	2	33.3333	0	0.0028	0.0533
Epn2	6	1	16.6667	0	0.0034	0.8563
Csnk2b	6	2	33.3333	0	0.0036	0.2259
2210404O09Rik	6	0	0	0	0.0038	0.5
I830077J02Rik	6	2	33.3333	0	0.004	0.1873
M6pr	6	3	50	0	0.0041	0.0092
Cep78	6	1	16.6667	0	0.0043	0.0799
Rnase9	6	3	50	0	0.0049	0.0214
Flcn	6	2	33.3333	1	0.0049	0.0263
Mfhas1	6	0	0	0	0.0049	0.5354
Rab3c	6	2	33.3333	0	0.0056	0.0934
Ttbk2	6	1	16.6667	0	0.0066	0.1387
Alg3	6	2	33.3333	0	0.0067	0.0302
Ufl1	6	4	66.6667	0	0.0069	0.0014
Sned1	6	1	16.6667	0	0.007	0.263
Larp1b	6	1	16.6667	0	0.0076	0.5685
Igll1	6	2	33.3333	1	0.0077	0.1514
Csf1r	6	2	33.3333	0	0.008	0.087
Vps26a	6	1	16.6667	0	0.0081	0.207
Mup7	6	1	16.6667	0	0.0082	0.0071
Urm1	6	4	66.6667	0	0.0087	0.015
Irak2	4	1	25	0	0.009	0.1004
Usp15	6	3	50	1	0.0091	1e-04
Svs2	5	1	20	0	0.0094	0.0585
Scin	6	2	33.3333	0	0.0098	0.0373
Phip	6	2	33.3333	0	0.0099	0.0802
St6gal2	6	0	0	0	0.0099	0.0432
Lamtor1	6	1	16.6667	0	0.0101	0.0016
Rad54b	6	2	33.3333	0	0.0105	0.364
Calm3	6	1	16.6667	0	0.0105	0.1486
Ndst4	6	0	0	0	0.0111	0.4128
H2-M5	6	2	33.3333	0	0.0116	0.1526
Bcl2l11	6	4	66.6667	0	0.0117	0.0301
Tusc1	5	2	40	0	0.0119	0.026
Pigf	6	2	33.3333	0	0.0121	0.0261
Ccdc101	6	3	50	0	0.0123	0.0479
Lce1c	6	1	16.6667	0	0.0124	0.0994
Crebzf	6	4	66.6667	1	0.0129	4e-04
Gpatch8	6	3	50	0	0.0129	0.0176
Dalrd3	6	1	16.6667	1	0.0129	0.0213
Gm1587	6	2	33.3333	0	0.013	0.1542
Ergic2	6	2	33.3333	0	0.0132	0.1057
Gm6040	6	2	33.3333	0	0.0136	0.1954
6430550D23Rik	6	1	16.6667	0	0.0137	0.0943
1110001J03Rik	6	1	16.6667	0	0.0137	0.3426
N4bp3	6	1	16.6667	0	0.0139	0.5045
Rtfdc1	6	2	33.3333	0	0.014	0.1636
Cirbp	6	2	33.3333	0	0.0146	0.1492
mmu-mir-6929	3	1	33.3333	0	0.0146	0.1144
Atp2b4	6	0	0	0	0.0151	0.2062
Skp2	6	2	33.3333	0	0.0159	0.0406
Ugt2b36	6	2	33.3333	0	0.0163	0.5171
Scgb2b20	6	1	16.6667	0	0.0169	0.4901
mmu-mir-3960	4	0	0	0	0.0171	0.2251
Vmn2r24	5	1	20	0	0.0172	0.318
mmu-mir-199b	4	1	25	0	0.0173	0.077
Rnase12	6	2	33.3333	0	0.0174	0.424
Xlr5c	6	0	0	0	0.0174	0.5246
Kxd1	6	2	33.3333	0	0.0176	0.0344
Krt42	6	2	33.3333	0	0.0177	0.1671
Nr2c2ap	6	1	16.6667	0	0.0184	0.2534
mmu-mir-7025	4	3	75	0	0.0187	0.0136
Abcd1	6	2	33.3333	0	0.0188	0.2268
Il2rg	6	1	16.6667	0	0.0189	0.33
Acaa2	6	2	33.3333	0	0.019	0.3791
Azin1	6	2	33.3333	0	0.0191	0.077
Ndufc1	6	3	50	0	0.0193	0.1287
Slc25a40	6	0	0	0	0.0193	0.4304
Zcrb1	6	2	33.3333	0	0.0194	0.0204
Plekhm1	6	4	66.6667	0	0.0195	0.0293
Wdr25	6	6	100	0	0.0199	0.0199
Phf20	6	3	50	0	0.02	0.0649
Fgfr1	6	2	33.3333	0	0.0201	0.1341
Arl6ip1	6	1	16.6667	0	0.0201	0.4534
Gata1	6	4	66.6667	0	0.0216	0.0511
AI987944	6	1	16.6667	0	0.0224	0.6033
Zxdc	6	2	33.3333	0	0.0226	0.002
Rdh5	6	0	0	0	0.0228	0.7499
Thumpd2	6	1	16.6667	0	0.0231	0.1576
Tas2r116	5	2	40	0	0.0232	0.076
Acss3	6	1	16.6667	0	0.0234	0.2614
Zfp871	6	2	33.3333	0	0.0239	0.0433
Eif4g1	6	2	33.3333	0	0.0243	0.1172
Cd200r3	6	2	33.3333	0	0.0243	0.212
Spata33	6	2	33.3333	0	0.0244	0.0914
Jakmip1	6	3	50	0	0.0249	0.1402
B430306N03Rik	5	1	20	0	0.0249	0.224
Klra10	6	3	50	1	0.0252	0.01
Wdr45	5	1	20	0	0.0253	0.004
Tns4	6	0	0	0	0.0254	0.9245
Nrd1	6	3	50	0	0.0259	0.0463
Aard	6	2	33.3333	0	0.0259	0.2192
mmu-mir-6357	4	1	25	0	0.026	0.3471
Krt20	6	1	16.6667	0	0.0263	0.2807
Ormdl1	6	2	33.3333	1	0.0268	0.0648
Gngt1	6	1	16.6667	0	0.0271	0.423
Vmn1r70	6	1	16.6667	0	0.0274	0.2659
Galm	6	2	33.3333	1	0.0275	9e-04
Ninj1	6	3	50	0	0.0279	0.025
Casp9	6	5	83.3333	0	0.0281	0.0298
Set	6	1	16.6667	0	0.0283	0.3569
Zfp91	6	3	50	0	0.0284	0.0343
mmu-mir-7230	4	1	25	0	0.0286	0.0811
Krtap10-10	5	0	0	0	0.0288	0.0919
Hivep3	6	2	33.3333	0	0.0294	0.0845
Mtmr6	6	1	16.6667	0	0.0296	0.2699
Mdga2	6	2	33.3333	0	0.0301	0.2607
Arnt	6	1	16.6667	0	0.0305	0.3394
Kcng4	6	1	16.6667	0	0.0313	0.2753
Tiparp	5	1	20	0	0.0317	0.1032
Gsk3b	6	4	66.6667	0	0.0319	0.1535
Unc13b	6	2	33.3333	0	0.0323	0.0447
Cpne6	6	0	0	0	0.0324	0.6111
Tmbim4	6	2	33.3333	0	0.0333	0.0572
Arsk	6	1	16.6667	0	0.0335	0.1798
Dlgap3	6	1	16.6667	0	0.0336	0.3274
Ampd2	6	0	0	0	0.0337	0.3518
Fam228a	6	0	0	0	0.0337	0.6727
Slc7a4	6	2	33.3333	0	0.0338	0.3013
Zfp619	6	2	33.3333	0	0.0342	0.0993
Med1	6	1	16.6667	0	0.0342	0.2206
Cyp11a1	6	2	33.3333	1	0.0348	0.0647
Pkia	6	2	33.3333	0	0.035	0.4811
Tmem251	6	2	33.3333	0	0.0351	0.0551
Fpr2	6	2	33.3333	0	0.0355	0.4684
Rrn3	6	1	16.6667	0	0.0356	0.3323
Zfyve26	6	2	33.3333	0	0.0357	0.2188
Rnf128	6	2	33.3333	0	0.0358	0.4051
mmu-mir-615	3	1	33.3333	0	0.0359	0.075
Lamtor5	6	2	33.3333	1	0.0362	0.0629
Olfr904	5	1	20	0	0.0363	0.3486
Ccdc7	6	3	50	1	0.0364	0.0066
Aven	6	1	16.6667	0	0.0366	0.5224
Kat2b	6	2	33.3333	0	0.0367	0.1257
Dock4	6	1	16.6667	0	0.0369	0.1239
Sirt6	6	2	33.3333	0	0.037	0.2366
Apobec3	6	1	16.6667	0	0.0372	0.6421
3110040N11Rik	6	1	16.6667	0	0.0373	0.3693
Papola	6	1	16.6667	0	0.0375	0.2198
Cyp4b1	6	1	16.6667	0	0.0378	0.4685
Mpp7	6	2	33.3333	0	0.0382	0.0391
Sertm1	6	1	16.6667	0	0.0384	0.5258
Polr3gl	6	2	33.3333	0	0.0385	0.0338
Il9r	6	1	16.6667	0	0.0387	0.6553
Rasal2	6	2	33.3333	1	0.0394	0.0573
mmu-mir-6715	4	2	50	0	0.0396	0.16
Adig	6	2	33.3333	1	0.0399	0.0654
Abcc6	6	2	33.3333	0	0.0401	0.2728
Fermt3	6	1	16.6667	0	0.0403	0.1749
Sypl2	6	1	16.6667	0	0.041	0.1082
Sar1a	6	2	33.3333	0	0.0412	0.2385
Dffb	5	4	80	0	0.0416	0.0431
Olfr312	6	1	16.6667	0	0.0417	0.1387
mmu-mir-343	4	2	50	0	0.0421	0.01
Pyroxd1	6	1	16.6667	0	0.0426	0.4642
Cyp4f37	6	0	0	0	0.0427	0.2791
Vmn2r7	6	0	0	0	0.043	0.3631
Hyou1	6	1	16.6667	0	0.0432	0.4705
Olfr1443	5	0	0	0	0.0436	0.8112
Mb	5	2	40	0	0.0437	0.0618
Olfr566	6	1	16.6667	0	0.0442	0.2089
Gbp6	6	1	16.6667	0	0.0446	0.4596
Itpr2	6	2	33.3333	0	0.0449	0.0681
Lzts3	6	2	33.3333	0	0.0449	0.1606
Gbp5	6	0	0	0	0.0454	0.4811
Ankrd26	5	1	20	0	0.0458	0.4377
Ryk	6	1	16.6667	0	0.0459	0.055
Kbtbd4	5	0	0	0	0.0459	0.5874
Olfr605	6	1	16.6667	0	0.046	0.2469
Bgn	6	2	33.3333	0	0.0462	0.3087
Nnat	6	1	16.6667	0	0.0462	0.0533
H2-M10.5	6	0	0	0	0.0465	0.4663
Apoa4	6	1	16.6667	0	0.047	0.4227
Nyap1	6	1	16.6667	0	0.047	0.4948
Cyp3a44	6	1	16.6667	0	0.0473	0.0907
mmu-mir-488	3	0	0	0	0.0475	0.3677
mmu-mir-3058	4	1	25	0	0.0476	0.1098
Tiprl	6	2	33.3333	0	0.0483	0.3688
Xlr5b	6	0	0	0	0.0485	0.5864
Olfr845	6	1	16.6667	0	0.0486	0.0107
mmu-mir-6949	4	1	25	0	0.0494	0.3388
2610528J11Rik	5	1	20	0	0.0495	0.2696
Leprot	6	1	16.6667	0	0.0495	0.4326
Plxna2	6	1	16.6667	0	0.0498	0.4798
