# Supplementary material for: Caspase-2 kills cells with extra centrosomes
Source: Sci Adv. 2024 Oct 30;10(44):eado6607. doi: 10.1126/sciadv.ado6607 (PMC11524169; doi:10.1126/sciadv.ado6607)
Supplement: Supplementary file 2 — Tables S1 to S3 [file sciadv.ado6607_tables_s1_to_s3.zip › ado6607_table_s2.xlsx]

## Sheet: all enriched genes
GeneID	sgRNAs	enriched sgRNAs	% enriched genes	depleted sgRNAs	PValue	PValue.Mixed
Bptf	6	5	83.3333	0	2e-04	2e-04
Dcaf15	6	1	16.6667	0	2e-04	0.4948
Ctu1	6	4	66.6667	1	4e-04	6e-04
Ddx3y	6	1	16.6667	0	5e-04	0.5539
NonTargetingControlGuideForMouse_0471	2	2	100	0	0.0012	0.0012
NonTargetingControlGuideForMouse_0059	2	0	0	0	0.002	0.002
Casp2	6	5	83.3333	0	0.0047	0.0047
NonTargetingControlGuideForMouse_0899	2	2	100	0	0.0052	0.0052
Gata1	6	4	66.6667	0	0.0057	0.0059
NonTargetingControlGuideForMouse_0712	2	2	100	0	0.0058	0.0058
Iws1	6	2	33.3333	1	0.0063	0.0504
Smad2	6	3	50	0	0.0072	0.0072
Alg3	6	3	50	0	0.008	0.0015
Elp3	5	3	60	0	0.0082	0.0285
Urm1	6	4	66.6667	0	0.0086	0.0185
Pcnp	6	0	0	0	0.0087	0.4327
Pabpc1	5	0	0	0	0.0099	0.4865
Mocs3	6	4	66.6667	0	0.0106	0.0444
Cand1	6	2	33.3333	0	0.0108	0.0906
Casp9	6	5	83.3333	0	0.0119	0.0059
Lingo1	6	2	33.3333	0	0.0121	0.0764
Olfr878	6	0	0	0	0.0121	0.3072
Dhx57	6	1	16.6667	0	0.0122	0.4132
NonTargetingControlGuideForMouse_0451	2	2	100	0	0.0126	0.0126
Elp5	6	4	66.6667	0	0.0131	0.0195
Rassf9	6	1	16.6667	0	0.0132	0.2947
Atp6v1g3	6	0	0	0	0.0136	0.3924
Fopnl	6	4	66.6667	0	0.0141	0.0141
Zbtb42	5	0	0	0	0.0145	0.2024
Lpcat2b	6	1	16.6667	0	0.0146	0.0464
Ybx1	6	2	33.3333	0	0.016	0.3553
Ccdc41	6	4	66.6667	0	0.0161	0.0092
Ankrd26	5	1	20	0	0.0165	0.0165
Asgr1	5	0	0	0	0.0166	0.5448
Trp53	6	6	100	0	0.0167	0.0167
Olfr910	6	1	16.6667	0	0.017	0.8195
Olfr1387	6	1	16.6667	0	0.0182	0.5545
Ezr	6	0	0	0	0.0184	0.2515
Bbc3	5	3	60	0	0.0187	0.0187
NonTargetingControlGuideForMouse_0510	2	1	50	0	0.0188	0.0188
Elp4	6	2	33.3333	0	0.0191	0.0898
Lrdd	6	3	50	1	0.0193	0.0385
Stk40	6	3	50	0	0.0203	0.171
Bcl2l11	6	4	66.6667	0	0.0204	0.0185
mmu-mir-103-1	4	1	25	0	0.0207	0.2043
Ctu2	6	3	50	0	0.0214	0.0671
Apaf1	6	5	83.3333	0	0.0221	0.0221
Wdr8	6	4	66.6667	0	0.0222	3e-04
Rbm12	6	1	16.6667	0	0.0222	0.5051
NonTargetingControlGuideForMouse_0527	2	0	0	0	0.0224	0.0224
C1ql2	5	1	20	0	0.0229	0.2293
NonTargetingControlGuideForMouse_0113	2	2	100	0	0.0234	0.0234
NonTargetingControlGuideForMouse_0895	2	0	0	0	0.0234	0.0234
Dpm1	6	1	16.6667	0	0.0236	0.629
NonTargetingControlGuideForMouse_0006	2	1	50	0	0.0245	0.0245
Ssr2	6	0	0	0	0.0247	0.1307
Khdc3	6	0	0	0	0.0255	0.2749
NonTargetingControlGuideForMouse_0740	2	2	100	0	0.0256	0.0256
Wrap73	6	3	50	0	0.0257	0.0391
Clec12b	6	1	16.6667	0	0.0258	0.2225
Trim28	6	3	50	0	0.0259	0.0048
Dok7	6	1	16.6667	0	0.0265	0.5864
Bax	6	2	33.3333	1	0.0277	0.0518
mmu-mir-1251	4	1	25	0	0.0278	0.2824
Gpr20	6	1	16.6667	0	0.0279	0.4295
Gpatch8	6	4	66.6667	0	0.0281	0.0308
Rps6kb1	6	1	16.6667	0	0.0281	0.4044
NonTargetingControlGuideForMouse_0455	2	2	100	0	0.0284	0.0284
Pax6	6	1	16.6667	0	0.0284	0.4917
Nap1l2	6	1	16.6667	1	0.029	0.173
NonTargetingControlGuideForMouse_0729	2	2	100	0	0.0306	0.0306
Trim9	6	1	16.6667	0	0.0307	0.5443
Sycp1	6	1	16.6667	0	0.0308	0.2045
Elp2	6	1	16.6667	0	0.0309	0.4106
Gtf2h5	6	2	33.3333	0	0.0317	0.0702
mmu-mir-188	4	3	75	0	0.0318	0.0498
Gm5936	6	0	0	0	0.0335	0.5762
NonTargetingControlGuideForMouse_0910	2	2	100	0	0.0339	0.0339
Rcor1	6	5	83.3333	0	0.0345	0.0375
Slc26a5	6	1	16.6667	0	0.035	0.0591
Pcdhac1	5	0	0	0	0.0357	0.6251
NonTargetingControlGuideForMouse_0468	2	2	100	0	0.0359	0.0359
Trmt6	6	3	50	0	0.036	0.1356
Il1f10	6	1	16.6667	0	0.0361	0.1738
Mrrf	6	1	16.6667	0	0.0367	0.126
Kti12	6	4	66.6667	0	0.0372	0.0372
Aldh16a1	5	0	0	0	0.0372	0.7755
Ikbkap	6	4	66.6667	1	0.0373	0.0046
Creg2	6	0	0	0	0.0373	0.6331
NonTargetingControlGuideForMouse_0101	2	2	100	0	0.0381	0.0381
Cul5	6	2	33.3333	0	0.0383	0.0056
Nr1h4	6	1	16.6667	0	0.039	0.5281
Praf2	4	1	25	0	0.0407	0.1642
Ssr3	6	1	16.6667	0	0.0407	0.483
Tnip3	6	2	33.3333	0	0.0414	0.0723
NonTargetingControlGuideForMouse_0751	2	0	0	0	0.0414	0.0414
Mios	6	2	33.3333	0	0.0416	0.1315
Tollip	6	1	16.6667	0	0.0416	0.5916
Wdr59	6	1	16.6667	0	0.0424	0.1773
Vcpkmt	6	1	16.6667	0	0.0428	0.1752
NonTargetingControlGuideForMouse_0572	2	0	0	0	0.0428	0.0428
H2-L	6	1	16.6667	0	0.0431	0.0836
Dhcr7	6	3	50	0	0.0434	0.1503
Nr4a3	6	0	0	0	0.0434	0.6473
Slc29a4	6	2	33.3333	0	0.0435	0.0676
Afap1l1	5	2	40	0	0.0436	0.2471
Gbp10	6	1	16.6667	0	0.0453	0.515
Tmem28	6	0	0	0	0.0483	0.6279
Cradd	6	2	33.3333	1	0.0485	0.011
Smco2	5	1	20	0	0.0485	0.2725
NonTargetingControlGuideForMouse_0825	2	0	0	0	0.0499	0.0499
Glt1d1	6	1	16.6667	0	0.05	0.4788
Rac1	6	1	16.6667	0	0.051	0.2186
Dgkk	6	1	16.6667	0	0.051	0.4036
Myt1	6	1	16.6667	0	0.051	0.4581
NonTargetingControlGuideForMouse_0385	2	0	0	0	0.0515	0.0515
Gstt2	6	2	33.3333	0	0.052	0.1859
mmu-mir-1190	4	1	25	0	0.0525	0.5359
Ap2a1	5	2	40	0	0.0526	0.2078
C77370	5	2	40	0	0.0529	0.2557
Klhl2	6	1	16.6667	0	0.053	0.5852
mmu-mir-129-1	4	0	0	0	0.0534	0.2406
Apc	6	0	0	0	0.0537	0.1439
Vhl	5	2	40	0	0.0539	0.1032
Timm13	6	4	66.6667	0	0.0544	0.1091
Ptprt	5	0	0	0	0.055	0.732
Lman1l	6	1	16.6667	0	0.0552	0.0494
NonTargetingControlGuideForMouse_0081	2	0	0	0	0.0556	0.0556
Gm19345	6	2	33.3333	0	0.0588	0.1161
Ipo8	6	1	16.6667	0	0.0592	0.2713
Cpa2	5	1	20	0	0.0595	0.6104
Ins2	6	0	0	0	0.0595	0.6991
Vmn2r83	5	0	0	0	0.0596	0.4886
Cdkn2c	6	1	16.6667	0	0.0597	0.4418
Adora1	6	0	0	0	0.06	0.7335
4931409K22Rik	6	2	33.3333	0	0.0607	0.067
Ankrd53	6	0	0	0	0.0609	0.5707
Olfr1466	6	1	16.6667	1	0.0615	0.0075
NonTargetingControlGuideForMouse_0722	2	0	0	0	0.0618	0.0618
Tchp	6	2	33.3333	0	0.0626	0.1642
Ott	6	0	0	0	0.0628	0.1364
Prl7c1	6	0	0	0	0.0632	0.4237
Mageb4	6	1	16.6667	1	0.0638	3e-04
NonTargetingControlGuideForMouse_0915	2	0	0	0	0.0656	0.0656
Cbll1	6	4	66.6667	0	0.0657	0.0841
Ell2	6	1	16.6667	0	0.0661	0.0722
NonTargetingControlGuideForMouse_0908	2	0	0	0	0.0664	0.0664
Cenpb	6	2	33.3333	0	0.0677	0.1065
Upb1	6	1	16.6667	0	0.0682	0.4926
NonTargetingControlGuideForMouse_0408	2	2	100	0	0.0684	0.0684
Foxp3	6	1	16.6667	0	0.0693	0.7514
Oit1	6	2	33.3333	0	0.0698	0.226
mmu-mir-6541	4	1	25	0	0.0701	0.1124
Tgfbr2	6	3	50	0	0.0703	0.0704
Trmt61a	6	4	66.6667	0	0.0708	0.1852
Spred2	6	1	16.6667	0	0.0712	0.4009
Hmgcs2	6	2	33.3333	1	0.0716	0.157
Cep164	6	2	33.3333	0	0.0722	0.0448
Per1	6	1	16.6667	1	0.0727	0.044
Slc25a14	6	2	33.3333	0	0.073	0.0646
Arih1	5	0	0	0	0.0736	0.6146
NonTargetingControlGuideForMouse_0015	2	0	0	0	0.0738	0.0738
Rbm46	6	1	16.6667	1	0.0749	0.1248
Ganab	5	1	20	0	0.075	0.25
Vdac3	6	1	16.6667	0	0.0751	0.5631
Csnk2a1	6	3	50	0	0.0752	0.0532
Olfr1113	5	0	0	0	0.0765	0.447
Akap8	5	1	20	0	0.0769	0.1986
Egfem1	6	0	0	0	0.0773	0.5662
Lrrc16b	6	0	0	1	0.0774	0.1297
Ankrd63	5	1	20	1	0.0778	0.0217
NonTargetingControlGuideForMouse_0071	2	1	50	0	0.0781	0.0781
Csk	6	0	0	0	0.0782	0.4292
mmu-mir-201	4	1	25	1	0.0787	0.1144
Gm10921	6	0	0	0	0.0795	0.9506
Samd10	6	0	0	0	0.0806	0.6797
Il4i1	6	0	0	0	0.0809	0.673
Glmn	6	1	16.6667	0	0.0813	0.3391
Map7d2	6	0	0	1	0.0815	0.0565
NonTargetingControlGuideForMouse_0272	2	0	0	0	0.0815	0.0815
NonTargetingControlGuideForMouse_0755	2	2	100	0	0.0817	0.0817
B2m	6	1	16.6667	1	0.0819	0.097
2200002D01Rik	6	1	16.6667	0	0.0819	0.2764
Stfa2	5	1	20	0	0.0822	0.2458
NonTargetingControlGuideForMouse_0435	2	0	0	0	0.0828	0.0828
Klhl11	6	2	33.3333	0	0.083	0.1685
Ttc18	6	0	0	0	0.0836	0.3138
Pcnxl3	6	0	0	0	0.0856	0.6119
Tmem198	5	1	20	0	0.0857	0.2824
Theg	5	1	20	0	0.0861	0.2006
Gpr62	6	1	16.6667	0	0.0862	0.0794
C4bp	6	1	16.6667	0	0.0862	0.3606
Limk2	6	1	16.6667	0	0.0874	0.1373
NonTargetingControlGuideForMouse_0176	2	0	0	0	0.0886	0.0886
Zkscan7	6	2	33.3333	0	0.0889	0.517
Apeh	6	3	50	0	0.0895	0.075
Vmn2r95	6	1	16.6667	1	0.0897	0.2676
mmu-mir-208a	4	0	0	0	0.09	0.4046
Dnajc5b	4	0	0	0	0.0905	0.5754
NonTargetingControlGuideForMouse_0169	2	0	0	0	0.0909	0.0909
mmu-mir-490	4	1	25	0	0.0913	0.1447
Dis3l	6	3	50	0	0.0915	0.3808
Gpr35	4	0	0	0	0.0916	0.3049
Wscd2	6	1	16.6667	0	0.092	0.2567
Pramel4	6	0	0	0	0.0921	0.5079
NonTargetingControlGuideForMouse_0965	2	0	0	0	0.0926	0.0926
Pcmt1	6	0	0	1	0.093	0.1843
NonTargetingControlGuideForMouse_0365	2	0	0	0	0.093	0.093
NonTargetingControlGuideForMouse_0421	2	1	50	0	0.0936	0.0936
Tcp11l1	6	0	0	0	0.0939	0.2185
2700049A03Rik	6	5	83.3333	0	0.0946	0.0949
Zfp541	5	2	40	0	0.0951	0.2062
NonTargetingControlGuideForMouse_0982	2	0	0	0	0.0952	0.0952
Ccl20	6	2	33.3333	0	0.0955	0.3861
Ssx2ip	6	1	16.6667	0	0.0955	0.5209
Catsper1	6	1	16.6667	0	0.0967	0.4547
Ccdc113	5	0	0	0	0.0981	0.5004
Exoc3l4	4	1	25	1	0.0988	0.0457
Asb12	4	1	25	0	0.099	0.3725
Ppap2b	6	1	16.6667	0	0.099	0.7407
Scgb1b3	5	0	0	0	0.099	0.4893
Cdc14a	6	1	16.6667	0	0.0991	0.307
Ccm2	6	0	0	0	0.0999	0.703
H2-M10.5	6	1	16.6667	0	0.1006	0.2779
Ofd1	6	4	66.6667	0	0.1015	0.0352
Ncoa6	6	1	16.6667	0	0.1017	0.2926
Rtp1	6	1	16.6667	0	0.1018	0.2774
Vmn2r49	6	0	0	0	0.1022	0.3662
Arl14ep	6	0	0	0	0.103	0.3412
Cirbp	6	0	0	0	0.1046	0.5898
Capg	6	0	0	0	0.1048	0.2839
Ube2m	6	5	83.3333	0	0.105	0.105
Gabra4	6	0	0	0	0.1053	0.2021
Cct4	5	1	20	0	0.1057	0.11
NonTargetingControlGuideForMouse_0193	2	0	0	0	0.1058	0.1058
Mpp4	6	1	16.6667	0	0.1074	0.2651
Irak1bp1	6	2	33.3333	0	0.1075	0.0297
Aanat	6	0	0	0	0.1091	0.6129
Gm15093	6	0	0	0	0.1099	0.1798
NonTargetingControlGuideForMouse_0790	2	0	0	0	0.1105	0.1105
Wdr25	6	2	33.3333	0	0.1112	0.104
Slmap	6	1	16.6667	0	0.1112	0.3641
Pibf1	6	1	16.6667	0	0.1114	0.2833
Pcdha9	6	1	16.6667	1	0.1117	0.0254
Zswim5	6	1	16.6667	0	0.1119	0.1437
mmu-mir-5710	4	1	25	0	0.112	0.2251
Xirp1	6	1	16.6667	0	0.1134	0.0393
Degs1	6	1	16.6667	0	0.1135	0.2833
Prpf3	6	1	16.6667	0	0.1135	0.5881
Anxa13	5	2	40	0	0.1137	0.0057
Trex1	6	0	0	0	0.1145	0.5327
mmu-mir-6412	4	1	25	1	0.115	0.1086
Kctd5	6	2	33.3333	0	0.1156	0.3161
Ccnb3	6	1	16.6667	0	0.1164	0.2057
NonTargetingControlGuideForMouse_0100	2	0	0	0	0.1165	0.1165
Cep120	6	2	33.3333	0	0.1166	0.1157
mmu-mir-874	4	0	0	0	0.1172	0.6354
Fn1	6	1	16.6667	0	0.1177	0.3487
NonTargetingControlGuideForMouse_0350	2	0	0	0	0.1182	0.1182
Lamtor1	6	2	33.3333	0	0.119	0.3161
Capn7	5	1	20	1	0.1192	0.0902
NonTargetingControlGuideForMouse_0991	2	0	0	0	0.12	0.12
Zfp605	6	1	16.6667	0	0.1202	0.166
Ascl5	4	2	50	0	0.1204	0.0289
Rgl1	6	0	0	0	0.1207	0.3569
Gipc3	6	3	50	1	0.1208	0.0038
Amotl1	6	1	16.6667	0	0.1222	0.3528
Taz	6	2	33.3333	0	0.1224	0.5281
Ankef1	6	1	16.6667	0	0.1226	0.1651
Rel	6	1	16.6667	1	0.1227	0.0237
AA986860	5	2	40	0	0.1239	0.1888
NonTargetingControlGuideForMouse_0795	2	1	50	0	0.124	0.124
Plaa	6	2	33.3333	0	0.1243	0.0809
Sil1	6	1	16.6667	0	0.1247	0.2498
Plekha2	6	2	33.3333	1	0.1252	0.089
Dlg2	6	1	16.6667	0	0.1261	0.2793
Defb26	6	2	33.3333	0	0.1273	0.1913
Bbs5	6	0	0	0	0.1274	0.4869
Ncald	5	2	40	1	0.129	0.1149
NonTargetingControlGuideForMouse_0199	2	2	100	0	0.1294	0.1294
NonTargetingControlGuideForMouse_0586	2	0	0	0	0.1301	0.1301
mmu-mir-19a	4	0	0	0	0.1324	0.2953
NonTargetingControlGuideForMouse_0864	2	0	0	0	0.1331	0.1331
Slc25a13	6	0	0	0	0.1338	0.5591
Stfa2l1	5	1	20	0	0.1339	0.1758
Klhl41	6	1	16.6667	0	0.1339	0.528
Gm4498	6	0	0	0	0.1341	0.7189
Dpm2	5	3	60	0	0.1344	0.0929
Coro7	6	0	0	0	0.1353	0.4684
Psmc5	6	1	16.6667	1	0.1355	0.4008
Rheb	6	2	33.3333	1	0.1356	0.0342
Zcchc18	6	0	0	0	0.1356	0.0081
Slbp	5	1	20	0	0.1374	0.193
Orai1	6	0	0	0	0.1376	0.553
A430005L14Rik	6	2	33.3333	1	0.138	0.0039
Dclk1	6	1	16.6667	1	0.138	0.221
Dzip3	4	0	0	0	0.1386	0.4555
mmu-mir-133a-2	4	0	0	0	0.1391	0.5203
NonTargetingControlGuideForMouse_0033	2	0	0	0	0.1391	0.1391
Vmn1r118	6	0	0	0	0.1402	0.689
Dgkb	6	1	16.6667	0	0.1433	0.2497
Ripply2	6	3	50	0	0.1439	0.2871
Shb	5	1	20	0	0.1439	0.3746
Scin	5	0	0	0	0.1444	0.7076
Myo1d	6	1	16.6667	0	0.1451	0.2487
Peli1	6	1	16.6667	0	0.1455	0.0538
Trpt1	6	0	0	0	0.1458	0.9187
Klra17	6	1	16.6667	0	0.1466	0.5005
NonTargetingControlGuideForMouse_0660	2	2	100	0	0.1475	0.1475
NonTargetingControlGuideForMouse_0010	2	0	0	0	0.1488	0.1488
Vamp8	6	1	16.6667	0	0.1493	0.2656
NonTargetingControlGuideForMouse_0446	2	0	0	0	0.1496	0.1496
Rtfdc1	6	3	50	0	0.1509	0.125
Lsm14b	6	2	33.3333	0	0.151	0.0276
Lrrc3	6	1	16.6667	0	0.1517	0.2412
Rnf111	6	4	66.6667	0	0.152	0.0054
mmu-mir-8102	4	0	0	0	0.1534	0.6145
Slc22a22	6	0	0	0	0.1538	0.7243
mmu-mir-1912	3	0	0	0	0.1538	0.4643
NonTargetingControlGuideForMouse_0292	2	0	0	0	0.1538	0.1538
NonTargetingControlGuideForMouse_0760	2	0	0	0	0.1541	0.1541
NonTargetingControlGuideForMouse_0180	2	0	0	0	0.1551	0.1551
Sectm1b	6	1	16.6667	0	0.1558	0.2211
Ninj1	6	2	33.3333	0	0.1564	0.3778
Bcas3	6	1	16.6667	1	0.1565	0.2668
Sox12	5	1	20	0	0.1569	0.3633
Ugt2b38	6	1	16.6667	1	0.1571	0.1567
NonTargetingControlGuideForMouse_0485	2	0	0	0	0.1583	0.1583
Tnfsf10	6	1	16.6667	0	0.1595	0.3523
Vmn1r166	6	0	0	0	0.1597	0.5409
Prl3b1	5	1	20	0	0.1604	0.4315
Zfhx4	6	0	0	0	0.1604	0.898
mmu-mir-3572	3	0	0	0	0.1606	0.5993
Cks1b	5	1	20	0	0.1607	0.4296
Ankrd36	6	1	16.6667	0	0.1607	0.0829
Fam71b	6	1	16.6667	0	0.1608	0.3089
NonTargetingControlGuideForMouse_0046	2	0	0	0	0.1615	0.1615
45547	6	1	16.6667	0	0.1618	0.3606
Psmc3	6	1	16.6667	1	0.1619	0.3341
Cul3	6	3	50	1	0.1633	0.054
Hist1h2ak	4	0	0	0	0.1634	0.4234
Il2	6	0	0	0	0.1636	0.9249
4921511H03Rik	6	1	16.6667	0	0.1645	0.4344
Zfml	5	1	20	0	0.1646	0.3942
45360	6	0	0	0	0.1656	0.7701
NonTargetingControlGuideForMouse_0624	2	0	0	0	0.1658	0.1658
Itpkc	6	1	16.6667	0	0.1669	0.3536
Luzp4	6	0	0	0	0.1675	0.1164
Glyat	6	0	0	0	0.1675	0.6074
Chd3	6	1	16.6667	0	0.1684	0.3464
Phf6	6	1	16.6667	0	0.1686	0.5343
Gse1	6	3	50	0	0.1693	0.18
Nr0b1	6	0	0	0	0.1695	0.6934
Tmem14a	6	2	33.3333	1	0.1699	0.0726
Cyp20a1	5	1	20	0	0.17	0.0177
Rab11fip5	5	1	20	0	0.1703	0.2828
NonTargetingControlGuideForMouse_0591	2	0	0	0	0.171	0.171
Prkg1	6	1	16.6667	0	0.1712	0.7078
Adora2b	6	2	33.3333	0	0.172	0.0503
Xpo7	6	2	33.3333	0	0.1722	0.5304
NonTargetingControlGuideForMouse_0697	2	0	0	0	0.1722	0.1722
Cep19	6	1	16.6667	0	0.1725	0.3711
NonTargetingControlGuideForMouse_0814	2	0	0	0	0.1726	0.1726
Myoz2	6	1	16.6667	0	0.1737	0.145
4930568D16Rik	6	0	0	0	0.174	0.3369
Dpep2	6	0	0	0	0.1743	0.2092
mmu-mir-139	3	2	66.6667	1	0.175	0.0028
Gbp2b	6	1	16.6667	0	0.175	0.3412
Crem	6	0	0	0	0.1752	0.7153
Pcdha11	6	0	0	0	0.1753	0.8114
Kcnk4	6	1	16.6667	0	0.1761	0.7147
Panx2	6	1	16.6667	0	0.1767	0.4623
Dennd5a	6	1	16.6667	0	0.1785	0.1935
NonTargetingControlGuideForMouse_0747	2	0	0	0	0.1786	0.1786
Cybb	5	1	20	0	0.1788	0.4151
Pyroxd1	6	2	33.3333	0	0.1792	0.355
Gm4070	6	0	0	0	0.1794	0.6026
NonTargetingControlGuideForMouse_0145	2	0	0	0	0.18	0.18
Rbm12b1	6	0	0	0	0.1805	0.5686
NonTargetingControlGuideForMouse_0069	2	0	0	0	0.1806	0.1806
Zmym2	6	1	16.6667	1	0.1808	0.0467
Shc3	6	2	33.3333	0	0.1809	0.0915
NonTargetingControlGuideForMouse_0342	2	0	0	0	0.1813	0.1813
Olfr859	6	1	16.6667	0	0.1816	0.3197
NonTargetingControlGuideForMouse_0923	2	0	0	0	0.1819	0.1819
NonTargetingControlGuideForMouse_0653	2	0	0	0	0.1825	0.1825
Neurl1b	6	1	16.6667	0	0.1829	0.3978
Kif13b	6	1	16.6667	0	0.1836	0.1817
Pgls	6	0	0	0	0.185	0.5542
Bend6	6	0	0	0	0.1853	0.5366
mmu-mir-6349	4	2	50	1	0.1863	0.1116
NonTargetingControlGuideForMouse_0675	2	0	0	0	0.1868	0.1868
Olfr609	6	2	33.3333	1	0.1874	0.0922
Tulp4	6	1	16.6667	1	0.1877	0.2835
mmu-mir-431	4	1	25	0	0.1888	0.1045
Slc38a8	6	0	0	0	0.1891	0.4056
mmu-mir-1942	4	2	50	0	0.191	0.2955
NonTargetingControlGuideForMouse_0236	2	0	0	0	0.1937	0.1937
Dvl2	5	1	20	0	0.1941	0.4495
Olfr116	5	1	20	0	0.1944	0.2683
Prss36	6	0	0	0	0.1946	0.406
C86695	6	2	33.3333	0	0.1959	0.044
NonTargetingControlGuideForMouse_0877	2	0	0	0	0.1959	0.1959
Cyp2g1	6	1	16.6667	0	0.1968	0.447
Inpp5d	6	1	16.6667	0	0.1972	0.17
Trim67	6	0	0	0	0.1975	0.7708
2310022B05Rik	6	1	16.6667	0	0.198	0.3728
Kif20a	6	1	16.6667	0	0.1981	0.0377
B3gat2	6	0	0	0	0.1987	0.4587
Ugdh	6	0	0	0	0.1989	0.7735
Gm9839	6	1	16.6667	0	0.1991	0.5582
Zdhhc1	6	0	0	0	0.1994	0.3367
Hgsnat	6	1	16.6667	0	0.1998	0.5036
Tex24	6	2	33.3333	1	0.2008	0.2741
Il6st	6	2	33.3333	0	0.201	0.2568
Aldh1a3	6	1	16.6667	0	0.2014	0.3055
Efhc1	6	1	16.6667	1	0.2018	0.0187
Olfr1346	6	1	16.6667	0	0.2021	0.3273
Dsg3	6	0	0	0	0.2028	0.6164
mmu-mir-6404	4	0	0	0	0.2037	0.8357
Birc7	6	0	0	0	0.204	0.6527
NonTargetingControlGuideForMouse_0447	2	1	50	0	0.2042	0.2042
Tecta	6	0	0	0	0.2046	0.3727
NonTargetingControlGuideForMouse_0061	2	0	0	0	0.2046	0.2046
Arsa	6	1	16.6667	0	0.2047	0.3641
Vps33b	6	0	0	0	0.2051	0.6049
Gm13278	6	0	0	0	0.2055	0.1013
Dpf3	6	1	16.6667	0	0.2058	0.3068
NonTargetingControlGuideForMouse_0195	2	0	0	0	0.2065	0.2065
Olfr99	6	1	16.6667	1	0.2069	0.2446
mmu-mir-6947	4	0	0	0	0.2085	0.2243
Pcdhb8	6	1	16.6667	0	0.2099	0.7883
Caprin1	6	2	33.3333	0	0.2111	0.2174
mmu-mir-350	4	0	0	0	0.2121	0.7851
Dixdc1	6	1	16.6667	0	0.2123	0.0032
Olfr761	6	1	16.6667	0	0.2131	0.2976
NonTargetingControlGuideForMouse_0609	2	0	0	0	0.2146	0.2146
Sec63	6	1	16.6667	0	0.2147	0.4846
mmu-mir-6365	4	0	0	0	0.2148	0.4668
Map2k4	6	0	0	0	0.2161	0.2219
NonTargetingControlGuideForMouse_0640	2	2	100	0	0.217	0.217
Cab39l	6	2	33.3333	1	0.2172	0.0655
NonTargetingControlGuideForMouse_0161	2	0	0	0	0.2174	0.2174
Tex261	6	2	33.3333	0	0.2175	0.3286
NonTargetingControlGuideForMouse_0957	2	0	0	0	0.2176	0.2176
Rce1	6	0	0	0	0.2177	0.2206
Ang3	6	1	16.6667	0	0.2184	0.1976
Prdm1	6	1	16.6667	0	0.2185	0.5992
G3bp2	6	1	16.6667	0	0.2188	0.1063
Bsn	6	1	16.6667	0	0.2196	0.1308
Skp2	6	1	16.6667	0	0.2198	0.2866
Cycs	4	1	25	0	0.22	0.2797
NonTargetingControlGuideForMouse_0013	2	0	0	0	0.2211	0.2211
mmu-mir-5116	4	1	25	0	0.2213	0.25
NonTargetingControlGuideForMouse_0138	2	0	0	0	0.2216	0.2216
Gm2897	6	0	0	0	0.222	0.2574
Bcl9	6	1	16.6667	0	0.2221	0.3279
Kctd14	6	0	0	0	0.2222	0.8251
NonTargetingControlGuideForMouse_0680	2	0	0	0	0.2227	0.2227
Katna1	6	2	33.3333	0	0.2234	0.1678
Cyp3a25	6	1	16.6667	0	0.2237	0.2262
Fmo2	6	0	0	0	0.2239	0.3157
Svs2	5	0	0	0	0.2239	0.9236
Otub2	6	0	0	0	0.2246	0.4021
Timm10b	6	0	0	0	0.2252	0.402
Icam2	6	1	16.6667	0	0.2257	0.6729
Cebpg	6	1	16.6667	0	0.2265	0.181
Tram1	6	1	16.6667	0	0.2265	0.2317
Ccdc67	6	0	0	0	0.2272	0.4535
Slc22a7	6	3	50	0	0.2276	0.017
Otud6b	6	1	16.6667	0	0.2285	0.4177
Ifna1	6	1	16.6667	0	0.2286	0.6501
NonTargetingControlGuideForMouse_0933	2	0	0	0	0.2296	0.2296
Cep192	5	2	40	1	0.23	0.0218
Tmsb4x	3	1	33.3333	0	0.2301	0.5431
Olfr1384	6	1	16.6667	0	0.2301	0.4811
NonTargetingControlGuideForMouse_0831	2	0	0	0	0.2302	0.2302
NonTargetingControlGuideForMouse_0806	2	0	0	0	0.2309	0.2309
Gm3317	6	0	0	0	0.2314	0.5573
Pcdha12	6	0	0	0	0.2315	0.3042
mmu-mir-7086	3	0	0	0	0.2317	0.2317
Nudt4	6	1	16.6667	0	0.2325	0.6292
NonTargetingControlGuideForMouse_0507	2	0	0	0	0.233	0.233
mmu-mir-762	4	1	25	0	0.2333	0.7906
Olfr683	6	0	0	0	0.2345	0.5604
Lamtor4	6	2	33.3333	1	0.2347	0.0354
NonTargetingControlGuideForMouse_0953	2	0	0	0	0.2356	0.2356
Nek2	6	1	16.6667	0	0.2359	0.1162
Cd59b	5	1	20	0	0.2363	0.3724
Zfp263	6	0	0	0	0.2379	0.6253
Rhox2a	6	0	0	0	0.238	0.8588
Crygb	5	1	20	0	0.2382	0.232
Mup9	6	0	0	0	0.2393	0.0281
Vmn2r111	5	0	0	0	0.2397	0.1005
Gas7	5	1	20	0	0.2405	0.4689
NonTargetingControlGuideForMouse_0190	2	0	0	0	0.2408	0.2408
Asl	5	2	40	0	0.241	0.255
Abcg1	6	2	33.3333	0	0.2411	0.0484
Gpd1l	5	1	20	0	0.2418	0.6419
Ttbk2	6	1	16.6667	0	0.2433	0.4903
Oprd1	6	2	33.3333	0	0.2437	0.1782
4930547C10Rik	6	1	16.6667	1	0.2437	0.1201
Brd2	6	1	16.6667	1	0.2437	0.1533
NonTargetingControlGuideForMouse_0746	2	0	0	0	0.2437	0.2437
mmu-mir-3070b	4	0	0	0	0.244	0.5301
Slco6c1	6	2	33.3333	1	0.2443	0.1584
Vgf	5	0	0	0	0.245	0.7594
C1qtnf4	6	1	16.6667	1	0.2457	0.0386
NonTargetingControlGuideForMouse_0399	2	0	0	0	0.246	0.246
1600014C10Rik	6	1	16.6667	0	0.2467	0.2639
Crx	6	1	16.6667	0	0.2477	0.2694
Cxxc5	6	1	16.6667	0	0.2478	0.4708
Fam101b	6	1	16.6667	0	0.2478	0.682
Vmn2r89	6	0	0	0	0.2482	0.6369
NonTargetingControlGuideForMouse_0855	2	0	0	0	0.2483	0.2483
mmu-mir-467c	4	1	25	0	0.2485	0.1109
Vmn1r185	6	1	16.6667	0	0.2488	0.3754
Ddx50	5	0	0	0	0.2493	0.4806
Ccdc42b	6	2	33.3333	1	0.2496	0.1222
Vmn1r183	6	1	16.6667	0	0.2498	0.9013
NonTargetingControlGuideForMouse_0254	2	0	0	0	0.2511	0.2511
Smpdl3a	6	0	0	0	0.2516	0.1662
Engase	6	0	0	0	0.2526	0.785
Ucn	6	0	0	0	0.253	0.777
Pxn	5	1	20	0	0.2531	0.1498
Olfr123	5	2	40	0	0.2532	0.1125
Slc5a5	6	1	16.6667	0	0.2541	0.4913
Tle2	6	1	16.6667	0	0.2542	0.3974
Vmn1r138	6	0	0	0	0.2547	0.899
Gpr19	6	0	0	0	0.2556	0.5941
mmu-mir-98	4	1	25	0	0.2561	0.2923
Pdzk1	6	1	16.6667	0	0.2563	0.1068
Lysmd1	6	1	16.6667	0	0.2565	0.3014
Nek11	6	0	0	0	0.2569	0.9816
Stc1	5	1	20	0	0.2571	0.4861
4921506M07Rik	6	1	16.6667	0	0.2575	0.1994
Ptpn2	6	1	16.6667	0	0.2576	0.5629
Gm10406	6	0	0	0	0.2582	0.6475
NonTargetingControlGuideForMouse_0659	2	0	0	0	0.2583	0.2583
Ccdc136	6	0	0	0	0.2585	0.6574
mmu-mir-465c-1	4	0	0	0	0.2585	0.4567
Prl8a9	5	0	0	0	0.259	0.4765
NonTargetingControlGuideForMouse_0803	2	0	0	0	0.2595	0.2595
Gstm7	6	1	16.6667	0	0.2596	0.0353
Otud6a	6	0	0	0	0.2597	0.7245
Cmbl	6	2	33.3333	0	0.2601	0.2912
Igsf3	6	2	33.3333	1	0.2606	0.1521
NonTargetingControlGuideForMouse_0753	2	0	0	0	0.2609	0.2609
Arhgap18	5	1	20	0	0.2616	0.06
Tfap2c	6	1	16.6667	0	0.2616	0.0259
NonTargetingControlGuideForMouse_0182	2	0	0	0	0.262	0.262
NonTargetingControlGuideForMouse_0074	2	0	0	0	0.2632	0.2632
Ttc22	6	1	16.6667	0	0.2635	0.4663
Vmn1r111	6	0	0	0	0.2637	0.5741
Cpsf4l	6	1	16.6667	1	0.2642	0.2977
Olfr1257	6	1	16.6667	0	0.2647	0.1514
NonTargetingControlGuideForMouse_0595	2	0	0	0	0.2647	0.2647
Rnf34	6	0	0	0	0.2653	0.584
Ankrd50	6	1	16.6667	0	0.2657	0.4316
NonTargetingControlGuideForMouse_0274	2	0	0	0	0.2665	0.2665
Tmem86a	6	1	16.6667	0	0.2666	0.5206
Islr2	6	0	0	0	0.2666	0.4967
NonTargetingControlGuideForMouse_0581	2	1	50	0	0.2675	0.2675
Cep128	6	1	16.6667	0	0.2675	0.2346
NonTargetingControlGuideForMouse_0187	2	0	0	0	0.2675	0.2675
Ddx26b	6	2	33.3333	0	0.2677	0.2659
Tsnax	6	0	0	0	0.2691	0.5148
Nod1	6	0	0	0	0.2694	0.4581
Iqca	6	1	16.6667	0	0.2704	0.3755
NonTargetingControlGuideForMouse_0392	2	0	0	0	0.2707	0.2707
Trmt1l	6	1	16.6667	0	0.2709	0.6313
Hist1h4d	5	1	20	0	0.2712	0.5735
Gm3488	6	0	0	0	0.2718	0.3865
Dydc1	6	0	0	0	0.2731	0.5118
Abcg4	6	0	0	0	0.2733	0.686
Myom2	6	1	16.6667	0	0.2738	0.4838
NonTargetingControlGuideForMouse_0525	2	0	0	0	0.2739	0.2739
Elp6	6	4	66.6667	0	0.274	0.0712
Zfp35	6	1	16.6667	0	0.2746	0.381
NonTargetingControlGuideForMouse_0072	2	0	0	0	0.2749	0.2749
NonTargetingControlGuideForMouse_0544	2	0	0	0	0.276	0.276
C3ar1	6	1	16.6667	0	0.2761	0.6184
Capn2	6	0	0	0	0.2762	0.6423
Arhgap22	6	0	0	0	0.2765	0.8928
Mrap	5	1	20	0	0.2785	0.2676
mmu-mir-465c-2	4	0	0	0	0.2787	0.5029
Tcta	5	1	20	0	0.2799	0.2556
mmu-mir-6910	4	2	50	0	0.28	0.282
Prodh	6	0	0	0	0.2806	0.576
Klf15	6	0	0	0	0.2809	0.4556
Ift20	5	1	20	0	0.282	0.0983
Tlr5	5	2	40	0	0.2823	0.1697
Gm21949	6	1	16.6667	0	0.2823	0.2653
Ifna9	6	0	0	0	0.2832	0.7577
Arl2	5	0	0	0	0.2841	0.8479
NonTargetingControlGuideForMouse_0129	2	0	0	0	0.2848	0.2848
mmu-mir-6930	3	0	0	0	0.2852	0.7001
Pcdha5	6	0	0	0	0.2854	0.5729
Cyyr1	5	1	20	0	0.2861	0.066
Frg1	6	1	16.6667	1	0.2871	0.0362
Cdk5	6	1	16.6667	0	0.2874	0.3863
Nup62-il4i1	6	0	0	0	0.2883	0.691
Eml6	6	2	33.3333	0	0.2888	0.2379
NonTargetingControlGuideForMouse_0809	2	0	0	0	0.2891	0.2891
Araf	6	1	16.6667	1	0.2895	0.6
Ccdc141	6	0	0	0	0.2907	0.8773
Igf1	6	1	16.6667	0	0.2909	0.8118
Tnfsf11	5	1	20	0	0.2915	0.2347
Spry4	6	0	0	0	0.2915	0.8035
mmu-mir-299a	4	1	25	0	0.2929	0.1321
NonTargetingControlGuideForMouse_0967	2	0	0	0	0.2935	0.2935
Ager	5	3	60	2	0.2938	0.001
Elavl4	6	0	0	0	0.2938	0.5329
Eif2b4	5	0	0	0	0.2939	0.3456
Ctdsp1	6	1	16.6667	0	0.2941	0.3072
Rab27b	6	2	33.3333	0	0.2944	0.3408
mmu-mir-7229	4	1	25	0	0.2946	0.3455
Rab3il1	6	0	0	1	0.2947	0.5922
Krtap4-6	6	1	16.6667	0	0.2947	0.6728
Lime1	6	0	0	0	0.2965	0.6187
Gm8453	6	0	0	0	0.2965	0.6805
NonTargetingControlGuideForMouse_0648	2	0	0	0	0.2966	0.2966
Gdi2	6	0	0	0	0.2968	0.7983
Il5ra	6	1	16.6667	0	0.2976	0.1526
Srp14	6	1	16.6667	1	0.2976	0.2332
Ctla4	6	1	16.6667	1	0.2977	0.1713
Creld2	6	0	0	0	0.2982	0.3979
NonTargetingControlGuideForMouse_0484	2	0	0	0	0.2986	0.2986
Med15	6	2	33.3333	1	0.2992	0.2427
Sntg2	6	1	16.6667	0	0.2993	0.4774
Gm2012	6	0	0	0	0.2999	0.7994
Zfp445	6	2	33.3333	1	0.3	0.103
Barx2	6	1	16.6667	0	0.3002	0.5049
Cyp26c1	6	0	0	0	0.3006	0.3477
Desi2	6	0	0	1	0.3008	0.2396
Olfr930	6	0	0	0	0.301	0.4034
NonTargetingControlGuideForMouse_0763	2	0	0	0	0.301	0.301
Hamp	4	1	25	0	0.3012	0.5287
Igfbp3	5	0	0	0	0.3016	0.6334
Cox6a2	6	2	33.3333	0	0.302	0.361
Catsper4	5	0	0	0	0.3023	0.8321
NonTargetingControlGuideForMouse_0184	2	0	0	0	0.3023	0.3023
Grb7	6	1	16.6667	0	0.3026	0.2139
Pdc	6	0	0	1	0.3027	0.0135
P2rx4	6	1	16.6667	0	0.3028	0.4656
Gm10024	5	0	0	0	0.3028	0.6769
mmu-mir-6341	4	0	0	0	0.3031	0.7425
mmu-mir-5123	4	0	0	0	0.3034	0.418
Ckb	6	0	0	0	0.3038	0.5688
Csnk1g3	6	1	16.6667	0	0.3041	0.3327
Muc13	6	1	16.6667	0	0.3042	0.2239
Tmod1	5	0	0	0	0.3044	0.7173
Ttll2	5	1	20	0	0.3052	0.2714
C2cd3	6	1	16.6667	0	0.3054	0.1448
4931429L15Rik	6	0	0	0	0.3057	0.4275
2810408A11Rik	6	1	16.6667	0	0.3061	0.2312
NonTargetingControlGuideForMouse_0091	2	0	0	0	0.3061	0.3061
Il22ra1	6	2	33.3333	1	0.3077	0.097
Ccdc54	6	0	0	0	0.3078	0.3742
Ccdc92	5	0	0	0	0.3083	0.8342
Det1	6	2	33.3333	0	0.3085	0.4466
Gsk3a	6	1	16.6667	0	0.309	0.828
Gm3500	6	0	0	0	0.309	0.4869
mmu-mir-7077	4	1	25	0	0.3093	0.0616
Olfr888	6	1	16.6667	1	0.3093	0.1549
NonTargetingControlGuideForMouse_0515	2	0	0	0	0.3093	0.3093
NonTargetingControlGuideForMouse_0529	2	0	0	0	0.3095	0.3095
NonTargetingControlGuideForMouse_0094	2	0	0	0	0.3101	0.3101
3110082J24Rik	6	1	16.6667	0	0.3105	0.4111
Serpina3m	6	0	0	0	0.3106	0.9852
Vmn1r72	6	0	0	0	0.3113	0.776
Gm10408	6	0	0	0	0.3113	0.8488
Diap2	6	1	16.6667	0	0.3124	0.5292
Ube3a	6	0	0	0	0.3129	0.7623
Nlrp9a	6	0	0	0	0.3132	0.9059
NonTargetingControlGuideForMouse_0757	2	0	0	0	0.3148	0.3148
Cers1	6	1	16.6667	0	0.3149	0.524
Cuedc2	6	0	0	0	0.3149	0.4142
Tmub2	6	1	16.6667	0	0.3159	0.6428
Mkx	6	2	33.3333	0	0.3175	0.1198
Pex11g	6	2	33.3333	0	0.3188	0.3502
Zbtb26	5	1	20	0	0.319	0.7123
Fam73b	6	2	33.3333	0	0.3195	0.3456
Gm362	6	1	16.6667	0	0.3195	0.1393
Cd63	6	0	0	0	0.3197	0.6907
Sclt1	6	2	33.3333	1	0.3202	0.0124
Gjd3	5	1	20	0	0.3206	0.1856
Frs3	6	0	0	0	0.3207	0.5195
Gm7030	6	0	0	0	0.3209	0.6184
mmu-mir-221	4	1	25	1	0.3214	0.3133
Cdk17	6	1	16.6667	0	0.3227	0.6979
Mrc1	6	0	0	0	0.3242	0.6721
Vpreb2	6	2	33.3333	0	0.3243	0.1576
Smpd4	5	1	20	0	0.3243	0.1901
Olfr497	6	0	0	0	0.3249	0.7609
Plekhb2	6	2	33.3333	0	0.3253	0.3932
Pigp	6	1	16.6667	0	0.3262	0.3271
Krt20	6	1	16.6667	0	0.3269	0.6027
Sec62	6	1	16.6667	0	0.3271	0.1652
mmu-mir-200b	4	0	0	0	0.3276	0.901
Adamts13	6	1	16.6667	0	0.3278	0.394
Olfr835	6	1	16.6667	0	0.3278	0.5504
Pogk	6	0	0	0	0.3279	0.8414
Alb	6	1	16.6667	1	0.3285	0.0197
Fam229a	6	1	16.6667	1	0.3287	0.2811
Ctsk	5	1	20	0	0.3291	0.1105
Kcnq2	6	1	16.6667	0	0.3293	0.2454
NonTargetingControlGuideForMouse_0319	2	0	0	0	0.3307	0.3307
Rbm25	6	1	16.6667	0	0.3309	0.2247
Nckap5	5	0	0	0	0.3312	0.4667
Igflr1	6	1	16.6667	0	0.3313	0.1379
Gm12250	6	0	0	0	0.3318	0.7022
NonTargetingControlGuideForMouse_0224	2	0	0	0	0.3319	0.3319
mmu-mir-3967	3	1	33.3333	0	0.3321	0.2395
Slfn14	6	2	33.3333	0	0.333	0.0511
Atp13a1	6	0	0	0	0.334	0.6545
Sh3bp5l	6	0	0	0	0.334	0.891
Spin1	6	1	16.6667	0	0.3344	0.4786
Actl7a	6	1	16.6667	0	0.3351	0.7557
Frmd7	6	0	0	0	0.3352	0.8834
Myt1l	6	1	16.6667	0	0.3358	0.1632
Sertad1	6	1	16.6667	0	0.3368	0.6678
Ifnar1	6	0	0	0	0.3374	0.7198
Proser2	5	0	0	0	0.3381	0.4842
NonTargetingControlGuideForMouse_0613	2	0	0	0	0.3382	0.3382
Acsf2	6	1	16.6667	1	0.3383	0.0312
Tenm4	6	0	0	0	0.3385	0.0698
Elk1	6	0	0	0	0.3385	0.65
Lsm10	6	2	33.3333	0	0.339	0.2497
Arrb2	6	1	16.6667	0	0.3402	0.3908
NonTargetingControlGuideForMouse_0301	2	0	0	0	0.3402	0.3402
Gm14434	6	0	0	0	0.3409	0.1452
Nyx	5	0	0	0	0.3416	0.2191
NonTargetingControlGuideForMouse_0608	2	0	0	0	0.3428	0.3428
A630076J17Rik	5	1	20	0	0.343	0.4555
0610010B08Rik	6	0	0	0	0.3433	0.157
NonTargetingControlGuideForMouse_0547	2	0	0	0	0.3443	0.3443
Ttc39c	6	0	0	1	0.3448	0.2205
Med26	6	1	16.6667	0	0.3455	0.661
NonTargetingControlGuideForMouse_0158	2	0	0	0	0.3457	0.3457
Tgfbr1	6	0	0	0	0.3466	0.4422
Gm14482	6	0	0	0	0.3469	0.2704
Hoxb3	6	2	33.3333	0	0.3477	0.3032
Rit2	3	1	33.3333	1	0.3486	0.0487
Hnrnpf	6	0	0	0	0.3488	0.3695
Rhox2c	6	0	0	0	0.3497	0.8126
Scn1b	5	1	20	1	0.351	0.0515
Hk3	5	1	20	0	0.3518	0.8644
G6pc2	6	0	0	0	0.3528	0.6452
Lamtor2	6	1	16.6667	0	0.3536	0.36
Krtap7-1	6	1	16.6667	0	0.3539	0.4197
Nsun2	5	2	40	0	0.3544	0.1323
Mt1	5	1	20	0	0.3546	0.6252
Mettl1	6	2	33.3333	0	0.3551	0.2342
NonTargetingControlGuideForMouse_0456	2	0	0	0	0.3555	0.3555
Olfr1101	5	2	40	1	0.3556	0.1113
Cdyl	6	0	0	0	0.3556	0.5697
Pcnt	6	2	33.3333	1	0.3557	0.1797
Clcn6	6	1	16.6667	0	0.3563	0.2524
Arhgef10	6	2	33.3333	0	0.3573	0.1613
Slc5a4a	5	1	20	0	0.3574	0.3418
Fzd6	6	2	33.3333	1	0.3575	0.1889
NonTargetingControlGuideForMouse_0811	2	0	0	0	0.3575	0.3575
Bcas1	6	1	16.6667	0	0.3577	0.5116
Gpr64	6	0	0	0	0.3579	0.7712
Vmn1r11	6	1	16.6667	0	0.3581	0.7212
Cdk7	6	1	16.6667	0	0.3585	0.5341
Ssxb8	6	0	0	0	0.3587	0.8515
Alg12	5	0	0	0	0.3587	0.6596
NonTargetingControlGuideForMouse_0866	2	0	0	0	0.3587	0.3587
Camk1d	4	1	25	0	0.359	0.3936
Rnf10	6	1	16.6667	0	0.3593	0.256
NonTargetingControlGuideForMouse_0257	2	0	0	0	0.3605	0.3605
8430427H17Rik	6	2	33.3333	0	0.361	0.4882
Boc	6	0	0	0	0.3622	0.4429
Ptpn11	5	0	0	0	0.364	0.5711
NonTargetingControlGuideForMouse_0780	2	0	0	0	0.3642	0.3642
NonTargetingControlGuideForMouse_0683	2	0	0	0	0.3644	0.3644
Nfatc1	6	2	33.3333	1	0.3651	0.2195
NonTargetingControlGuideForMouse_0921	2	0	0	0	0.3651	0.3651
Syne2	6	1	16.6667	1	0.3654	0.2805
Gm732	6	0	0	0	0.3669	0.6849
Slit2	6	1	16.6667	0	0.3671	0.0827
Rfx7	6	1	16.6667	0	0.3673	0.5468
NonTargetingControlGuideForMouse_0800	2	0	0	0	0.3674	0.3674
Scn10a	6	1	16.6667	0	0.368	0.6681
mmu-mir-7660	4	0	0	0	0.3682	0.5605
Grpr	6	1	16.6667	0	0.3687	0.4222
Tmem174	5	0	0	1	0.3691	0.3581
Bbs10	6	0	0	0	0.3691	0.6511
Erp29	6	0	0	0	0.3705	0.8353
S100a8	6	0	0	0	0.3706	0.9603
Lpp	6	0	0	0	0.371	0.7312
Sun1	6	0	0	0	0.3712	0.3862
Rassf8	6	0	0	0	0.3719	0.8774
Ralbp1	6	1	16.6667	0	0.3721	0.7003
Krtap16-3	5	0	0	0	0.3721	0.6736
Gm14477	6	0	0	0	0.3728	0.3332
Serpind1	6	1	16.6667	0	0.373	0.6691
NonTargetingControlGuideForMouse_0857	2	0	0	0	0.3731	0.3731
Loxl2	6	2	33.3333	0	0.3733	0.2157
NonTargetingControlGuideForMouse_0924	2	0	0	0	0.3736	0.3736
Gm15107	6	0	0	0	0.3745	0.3232
Prpsap2	5	1	20	0	0.3751	0.1248
Gm13289	6	0	0	0	0.3753	0.1806
Mark4	6	0	0	0	0.3755	0.7383
Cr2	6	0	0	0	0.3757	0.4688
Slc39a14	6	1	16.6667	1	0.3758	0.0711
Odf2	6	1	16.6667	0	0.3758	0.3705
4933403O08Rik	6	0	0	0	0.3764	0.7346
Zfp260	6	1	16.6667	0	0.3767	0.3264
Aim2	6	1	16.6667	1	0.3767	0.5435
Slc46a3	6	1	16.6667	0	0.3768	0.747
Ate1	6	1	16.6667	0	0.3774	0.1715
Vmn2r5	6	1	16.6667	0	0.3777	0.313
R3hcc1l	6	0	0	0	0.3778	0.2106
Atf4	5	3	60	0	0.379	0.006
Dhx34	5	0	0	0	0.3793	0.9144
Rad23a	6	0	0	0	0.3794	0.7099
NonTargetingControlGuideForMouse_0316	2	0	0	0	0.3795	0.3795
Nudt15	6	0	0	0	0.3797	0.411
Fchsd1	6	1	16.6667	0	0.3798	0.4491
Plekhg6	6	0	0	0	0.3801	0.5246
Fbxo11	6	0	0	0	0.3813	0.3816
Lrwd1	6	0	0	0	0.3817	0.6269
mmu-mir-465b-2	4	0	0	0	0.3817	0.4319
Piga	6	1	16.6667	0	0.382	0.8293
NonTargetingControlGuideForMouse_0068	2	0	0	0	0.3821	0.3821
Olfr353	6	0	0	0	0.3822	0.6822
mmu-mir-133a-1	4	0	0	0	0.3825	0.8517
NonTargetingControlGuideForMouse_0050	2	0	0	0	0.3825	0.3825
V1rd18	5	0	0	0	0.3826	0.3195
Yipf2	6	1	16.6667	1	0.3828	0.1624
Wibg	4	1	25	0	0.3832	0.0105
mmu-mir-1905	4	0	0	0	0.3832	0.6201
Ang	6	1	16.6667	0	0.3835	0.2077
Mill2	6	1	16.6667	0	0.3836	0.4384
Gpr31b	6	0	0	0	0.3836	0.8364
C8b	6	1	16.6667	0	0.3844	0.6459
Rusc1	6	2	33.3333	0	0.385	0.112
Acat3	6	0	0	0	0.3851	0.3746
Musk	6	0	0	0	0.386	0.6324
Slc4a8	6	0	0	0	0.3861	0.7804
Anxa5	6	0	0	0	0.3867	0.6218
Trim32	6	1	16.6667	0	0.3874	0.6181
Ammecr1	6	2	33.3333	0	0.3879	0.3289
Trmt11	5	0	0	0	0.3881	0.6006
Ece2	6	2	33.3333	1	0.3889	0.1044
Stat6	6	2	33.3333	0	0.3904	0.1117
Srpk3	6	0	0	0	0.3909	0.594
NonTargetingControlGuideForMouse_0565	2	0	0	0	0.392	0.392
mmu-mir-690	3	0	0	0	0.3921	0.5867
Mcam	6	0	0	0	0.3924	0.839
Ubap2	6	0	0	0	0.393	0.9788
Tacc1	6	1	16.6667	0	0.3934	0.6757
Sh3gl2	6	0	0	0	0.3935	0.4639
Lix1	6	1	16.6667	0	0.3939	0.7666
NonTargetingControlGuideForMouse_0574	2	0	0	0	0.3939	0.3939
mmu-mir-361	4	0	0	0	0.3942	0.8205
NonTargetingControlGuideForMouse_0564	2	0	0	0	0.3945	0.3945
Mbd6	6	0	0	0	0.3947	0.6667
Cdx2	6	0	0	0	0.3948	0.81
Serpinb9e	6	1	16.6667	1	0.3951	0.0212
Olfr1323	6	0	0	0	0.3952	0.6068
Sf3b5	4	1	25	0	0.3966	0.4294
Vmn1r168	6	1	16.6667	1	0.3992	0.082
Lrp10	6	0	0	0	0.3992	0.6602
Chst3	6	1	16.6667	1	0.3999	0.0297
Tsen34	6	1	16.6667	0	0.3999	0.3598
Mctp2	6	1	16.6667	0	0.4003	0.4204
Traf5	6	1	16.6667	0	0.4006	0.3331
AI987944	6	1	16.6667	0	0.4008	0.3172
Slco6d1	5	1	20	1	0.402	0.2513
Ccl24	6	1	16.6667	0	0.402	0.378
Hat1	6	0	0	0	0.4027	0.7484
Tmub1	6	1	16.6667	0	0.4028	0.3837
Gm815	6	1	16.6667	0	0.4031	0.7381
Fam102a	5	1	20	0	0.4035	0.6802
Pde7b	6	2	33.3333	0	0.4043	0.0753
Trh	6	0	0	0	0.4044	0.7032
NonTargetingControlGuideForMouse_0219	2	0	0	0	0.4044	0.4044
NonTargetingControlGuideForMouse_0977	2	0	0	0	0.4044	0.4044
Epb4.2	6	1	16.6667	0	0.4046	0.2646
Clstn1	6	0	0	0	0.4048	0.813
NonTargetingControlGuideForMouse_0501	2	0	0	0	0.406	0.406
Afg3l2	5	0	0	1	0.4066	0.2759
Suox	6	1	16.6667	0	0.4066	0.0741
P4ha1	6	0	0	0	0.4084	0.1149
Cacna1h	6	0	0	0	0.4085	0.4057
NonTargetingControlGuideForMouse_0539	2	0	0	0	0.4095	0.4095
Cdh13	6	0	0	0	0.4099	0.8667
Mlec	4	1	25	0	0.4105	0.1875
Slc38a5	6	1	16.6667	0	0.4107	0.0319
Gm8720	6	0	0	0	0.4108	0.7296
Olfr805	6	2	33.3333	1	0.4114	0.1506
Olfr974	6	1	16.6667	0	0.4116	0.1938
mmu-mir-8114	4	0	0	0	0.4122	0.5046
Fam110b	6	0	0	0	0.4124	0.5163
mmu-mir-6976	3	1	33.3333	0	0.4125	0.1749
NonTargetingControlGuideForMouse_0882	2	0	0	0	0.4129	0.4129
Gm438	5	1	20	0	0.4134	0.3871
NonTargetingControlGuideForMouse_0109	2	0	0	0	0.4138	0.4138
Gm20747	6	0	0	0	0.4146	0.4658
Scn4a	6	0	0	0	0.4153	0.5777
Gipr	6	0	0	0	0.4163	0.271
Spsb2	6	1	16.6667	1	0.4165	0.3001
mmu-mir-6361	3	0	0	0	0.4171	0.6536
Tmem88	5	1	20	0	0.4176	0.646
Lamtor5	6	1	16.6667	0	0.4177	0.1856
Sgk3	6	1	16.6667	0	0.4186	0.1744
Ids	6	0	0	0	0.4186	0.4642
Olfr421-ps1	6	0	0	0	0.4188	0.7853
Defb37	4	1	25	0	0.4192	0.6684
Tm2d3	6	2	33.3333	1	0.4194	0.0433
Nanos3	6	2	33.3333	1	0.4195	0.4007
Kcnq1	6	0	0	0	0.4195	0.662
Vmn2r63	6	1	16.6667	0	0.4196	0.229
F13b	6	1	16.6667	1	0.4197	0.1686
1700092M07Rik	6	1	16.6667	0	0.4198	0.3222
Stau1	5	1	20	0	0.4204	0.7859
Hs6st1	6	1	16.6667	0	0.4208	0.5539
Snrnp35	6	1	16.6667	1	0.422	0.3222
Sh3rf2	6	1	16.6667	0	0.423	0.4196
Eif1	6	0	0	0	0.4231	0.754
Vmn1r4	6	0	0	0	0.4233	0.6719
Taf7	4	0	0	0	0.4233	0.728
H2-Eb2	6	0	0	1	0.4238	0.0119
Bbs4	6	1	16.6667	1	0.424	0.1227
NonTargetingControlGuideForMouse_0359	2	0	0	0	0.4243	0.4243
P4hb	6	0	0	0	0.4245	0.3628
Cst12	6	2	33.3333	1	0.4252	0.0402
BC005624	6	0	0	0	0.4252	0.7112
Inpp5f	6	1	16.6667	0	0.4269	0.6415
Olfr539	5	1	20	1	0.4271	0.1399
BC023829	6	1	16.6667	0	0.4273	0.2583
Rxrg	5	0	0	0	0.4281	0.4174
Rragc	6	1	16.6667	0	0.4289	0.5531
Hist1h2ad	5	0	0	0	0.4291	0.7464
Fam135a	6	1	16.6667	1	0.4292	0.3203
Cpsf1	6	0	0	0	0.4305	0.5135
Slc17a4	6	1	16.6667	0	0.4313	0.5463
Zfp280c	6	1	16.6667	0	0.4314	0.7006
Plac8	6	1	16.6667	1	0.4317	0.2021
NonTargetingControlGuideForMouse_0472	2	0	0	0	0.4317	0.4317
NonTargetingControlGuideForMouse_0900	2	0	0	0	0.4324	0.4324
Supt16	6	1	16.6667	0	0.4325	0.2668
Txndc8	6	0	0	0	0.4329	0.5822
Vmn1r131	6	0	0	0	0.4333	0.5716
NonTargetingControlGuideForMouse_0573	2	0	0	0	0.4337	0.4337
Krtap4-7	4	1	25	0	0.4341	0.6704
NonTargetingControlGuideForMouse_0955	2	0	0	0	0.4345	0.4345
Ttpa	5	1	20	1	0.4349	0.1228
Eif4b	6	0	0	0	0.4355	0.75
Acvr2b	6	1	16.6667	0	0.4358	0.4144
NonTargetingControlGuideForMouse_0728	2	0	0	0	0.4359	0.4359
Arl4c	6	2	33.3333	0	0.436	0.1249
Ptpn1	6	1	16.6667	0	0.4361	0.3453
Anp32a	6	0	0	0	0.4366	0.0576
NonTargetingControlGuideForMouse_0666	2	0	0	0	0.4374	0.4374
Fbxo42	5	1	20	0	0.4387	0.5455
1110001J03Rik	6	0	0	1	0.4387	0.2016
NonTargetingControlGuideForMouse_0782	2	0	0	0	0.4389	0.4389
Gm5796	6	0	0	0	0.4401	0.8793
Ggt5	4	1	25	0	0.4403	0.4268
Clec4b2	5	1	20	0	0.4405	0.335
Dlk1	5	1	20	0	0.4406	0.7027
NonTargetingControlGuideForMouse_0808	2	0	0	0	0.4406	0.4406
Txndc15	6	2	33.3333	0	0.4408	0.1928
NonTargetingControlGuideForMouse_0493	2	0	0	0	0.4408	0.4408
mmu-mir-741	4	0	0	0	0.4413	0.9632
Olfr208	6	0	0	0	0.4416	0.3992
Tmem129	6	1	16.6667	0	0.442	0.8495
NonTargetingControlGuideForMouse_0879	2	0	0	0	0.4423	0.4423
NonTargetingControlGuideForMouse_0816	2	0	0	0	0.4424	0.4424
Tmf1	6	0	0	0	0.4426	0.882
Sf3a2	5	1	20	0	0.4439	0.1134
Mrgprb8	6	0	0	0	0.4446	0.6554
Abcb1b	6	0	0	1	0.4449	0.1179
Tbcc	6	1	16.6667	0	0.4451	0.4812
NonTargetingControlGuideForMouse_0070	2	0	0	0	0.4452	0.4452
Cdh23	6	0	0	0	0.4453	0.8849
Btbd9	6	2	33.3333	0	0.4457	0.073
Dpy19l4	6	0	0	0	0.4457	0.9528
Prss8	6	0	0	1	0.4459	0.16
Tfpt	6	1	16.6667	1	0.4461	0.1282
Zc3hav1l	6	1	16.6667	0	0.4463	0.6531
Ip6k3	5	0	0	0	0.4465	0.7491
Cask	5	0	0	0	0.4466	0.7919
NonTargetingControlGuideForMouse_0459	2	0	0	0	0.4466	0.4466
Gprin1	6	1	16.6667	0	0.447	0.0911
Dpm3	4	2	50	0	0.4478	0.0897
Papl	5	1	20	0	0.4478	0.4625
1600015I10Rik	6	0	0	0	0.4483	0.8456
Gm14347	6	0	0	0	0.449	0.5586
Cdca7l	6	0	0	0	0.4494	0.6219
BC051142	6	1	16.6667	0	0.4497	0.4677
Rlim	6	2	33.3333	0	0.451	0.013
Enkd1	6	0	0	1	0.4515	0.2356
Golga5	5	0	0	0	0.4515	0.7146
Mettl23	6	1	16.6667	0	0.4516	0.4333
NonTargetingControlGuideForMouse_0587	2	0	0	0	0.4517	0.4517
Map3k4	5	0	0	0	0.4521	0.5465
NonTargetingControlGuideForMouse_0487	2	0	0	0	0.4525	0.4525
NonTargetingControlGuideForMouse_0479	2	0	0	0	0.4532	0.4532
Mycbpap	6	0	0	0	0.4533	0.6444
Fam129c	4	0	0	0	0.4542	0.5707
NonTargetingControlGuideForMouse_0191	2	0	0	0	0.4544	0.4544
Gal3st3	6	1	16.6667	0	0.4545	0.4807
Coro2b	6	1	16.6667	0	0.455	0.4665
NonTargetingControlGuideForMouse_0774	2	0	0	0	0.4551	0.4551
Mthfr	6	1	16.6667	0	0.4553	0.1464
Dhrs1	6	1	16.6667	0	0.4564	0.8188
Nudt17	5	2	40	1	0.4568	0.1326
Pgpep1l	5	1	20	0	0.4569	0.2709
Calu	3	0	0	0	0.4576	0.4178
Olfr1215	4	1	25	1	0.4582	0.0656
Rsl1	6	1	16.6667	1	0.4582	0.0217
Tspan4	6	1	16.6667	1	0.4582	0.3838
Map4	6	0	0	0	0.4585	0.3499
Adam23	5	0	0	0	0.4602	0.7267
Inpp5a	6	2	33.3333	1	0.4603	0.0834
Vmn1r1	6	0	0	0	0.4604	0.6874
Angptl1	6	1	16.6667	0	0.4609	0.3273
Grin2d	6	0	0	0	0.4626	0.8255
Irf2	5	2	40	1	0.4629	0.0288
Ccdc142	6	1	16.6667	0	0.4644	0.8475
Dnah2	6	1	16.6667	1	0.4647	0.3199
Med30	6	0	0	0	0.4648	0.4586
Ccl5	6	0	0	0	0.4649	0.3798
NonTargetingControlGuideForMouse_0096	2	0	0	0	0.4651	0.4651
Gpr25	6	0	0	0	0.4652	0.6266
Ick	6	0	0	0	0.4655	0.8145
Klk1	6	0	0	0	0.4659	0.9068
Arhgdia	5	0	0	0	0.4665	0.188
Ddah2	6	2	33.3333	1	0.4668	0.0885
NonTargetingControlGuideForMouse_0618	2	0	0	0	0.4675	0.4675
Olfr403	5	0	0	0	0.4681	0.3449
Gimap5	6	3	50	1	0.4693	0.0293
Gtf2a1l	6	1	16.6667	0	0.47	0.2885
Mup19	6	0	0	0	0.4701	0.3798
Atp1a4	6	1	16.6667	0	0.4705	0.0274
Pth1r	6	0	0	0	0.4705	0.8374
NonTargetingControlGuideForMouse_0315	2	0	0	0	0.4707	0.4707
Ppa1	5	1	20	0	0.4714	0.3255
Hras	6	1	16.6667	1	0.4714	0.0684
Gm13290	6	0	0	0	0.4717	0.1048
Olfr733	6	1	16.6667	0	0.472	0.6402
Atp6v1c2	6	0	0	0	0.472	0.2793
NonTargetingControlGuideForMouse_0773	2	0	0	0	0.4721	0.4721
mmu-mir-678	4	0	0	0	0.4726	0.4339
Sphkap	6	0	0	0	0.473	0.8202
Stk16	6	1	16.6667	1	0.4744	0.4396
Ift172	5	0	0	1	0.4747	0.3265
Fam47c	6	0	0	0	0.4747	0.7391
Tex13a	6	0	0	0	0.4749	0.3883
NonTargetingControlGuideForMouse_0335	2	0	0	0	0.4751	0.4751
Rbx1	6	1	16.6667	0	0.4756	0.5472
Hist1h2ah	5	0	0	0	0.4757	0.7687
Evi2b	6	2	33.3333	0	0.4763	0.6616
mmu-mir-92a-1	4	1	25	0	0.4771	0.4896
Pfkfb1	5	0	0	0	0.4779	0.8771
NonTargetingControlGuideForMouse_0602	2	0	0	0	0.4781	0.4781
Dear1	6	0	0	0	0.4788	0.4903
Ssr1	6	0	0	0	0.4791	0.3859
NonTargetingControlGuideForMouse_0654	2	0	0	0	0.4791	0.4791
NonTargetingControlGuideForMouse_0673	2	0	0	0	0.4792	0.4792
Shank1	6	0	0	0	0.4795	0.7637
Klhl1	6	0	0	0	0.4798	0.575
Tmem39b	5	1	20	0	0.4799	0.44
Uba5	6	1	16.6667	1	0.4799	0.2374
Lsmd1	6	1	16.6667	0	0.4801	0.3729
Dusp21	6	0	0	0	0.4801	0.639
Tgfb2	4	0	0	0	0.4803	0.4675
NonTargetingControlGuideForMouse_0906	2	0	0	0	0.4804	0.4804
Olfr976	6	0	0	0	0.4815	0.6966
mmu-mir-5099	4	1	25	0	0.4818	0.5323
Shc4	6	0	0	0	0.4819	0.4539
Scamp5	6	1	16.6667	0	0.4823	0.1349
Ajap1	6	1	16.6667	0	0.4828	0.1881
Zbtb7c	6	0	0	0	0.4836	0.6537
Slc22a21	5	0	0	0	0.4836	0.5464
Wipi2	6	1	16.6667	0	0.4839	0.2678
Dot1l	5	0	0	0	0.4841	0.9374
Il10rb	6	0	0	0	0.4846	0.9921
Rfxap	6	0	0	1	0.4852	0.1686
NonTargetingControlGuideForMouse_0960	2	0	0	0	0.4854	0.4854
Tsga8	5	0	0	0	0.4855	0.947
Neurod4	5	0	0	0	0.486	0.0958
Gm4937	6	0	0	0	0.4862	0.5381
Slc35d1	6	1	16.6667	0	0.4865	0.7598
Il23r	6	0	0	0	0.4866	0.919
NonTargetingControlGuideForMouse_0407	2	0	0	0	0.4872	0.4872
Gm14475	6	0	0	0	0.4874	0.4871
Gm20826	5	0	0	0	0.4874	0.2436
NonTargetingControlGuideForMouse_0389	2	0	0	0	0.4874	0.4874
NonTargetingControlGuideForMouse_0099	2	0	0	0	0.4883	0.4883
Cd3d	6	1	16.6667	0	0.4887	0.0859
Mrgprg	6	0	0	1	0.4888	0.2132
Olfr1095	5	2	40	0	0.4891	0.1795
Kcne2	6	0	0	0	0.4894	0.3415
NonTargetingControlGuideForMouse_0559	2	0	0	0	0.4899	0.4899
mmu-mir-299b	4	1	25	0	0.4901	0.4865
NonTargetingControlGuideForMouse_0014	2	0	0	0	0.4906	0.4906
Cpa4	6	1	16.6667	0	0.4911	0.4719
Slc6a1	6	0	0	0	0.4912	0.6457
Slc4a11	6	0	0	0	0.4916	0.2139
Ctxn1	6	2	33.3333	0	0.4918	0.121
Hapln2	5	1	20	0	0.4921	0.5709
Foxq1	5	0	0	0	0.4935	0.8313
Bola2	6	1	16.6667	0	0.4939	0.8661
NonTargetingControlGuideForMouse_0008	2	0	0	0	0.4939	0.4939
Taf4a	6	2	33.3333	0	0.4941	0.6478
Prmt6	6	0	0	0	0.4947	0.9264
Wtap	5	1	20	0	0.4954	0.5392
Gnpda1	6	1	16.6667	0	0.4956	0.2928
Vmn1r195	4	1	25	0	0.4964	0.6469
Pcdhga10	6	0	0	0	0.4971	0.148
Olfr1471	6	1	16.6667	0	0.4975	0.5916
Ap3m2	6	0	0	0	0.4978	0.468
Casz1	6	2	33.3333	1	0.4983	0.0574
Doc2b	6	1	16.6667	1	0.4984	0.1702
Meis3	6	1	16.6667	0	0.4985	0.1236
Defb42	6	0	0	0	0.4986	0.6485
Acat2	6	0	0	0	0.4987	0.6207
Gm15097	6	0	0	0	0.4994	0.4212
Olfr1087	6	2	33.3333	0	0.4997	0.1831
Zmynd15	6	0	0	0	0.4997	0.9393
NonTargetingControlGuideForMouse_0981	2	0	0	0	0.5001	0.5001
Rraga	6	2	33.3333	0	0.5007	0.4844
Sh3yl1	6	0	0	0	0.5008	0.663
Ttn	6	0	0	0	0.501	0.4959
Nipal2	6	1	16.6667	0	0.5012	0.712
Itm2a	6	1	16.6667	1	0.5013	0.0882
NonTargetingControlGuideForMouse_0454	2	0	0	0	0.5013	0.5013
mmu-mir-369	4	1	25	0	0.5015	0.1977
Lbp	6	0	0	0	0.5023	0.8004
Ocln	6	1	16.6667	0	0.5041	0.2072
Lrrfip1	6	0	0	0	0.5044	0.7413
Pgr	6	1	16.6667	0	0.5049	0.4527
Pml	6	0	0	0	0.5051	0.424
Papd7	6	0	0	1	0.5055	0.2821
NonTargetingControlGuideForMouse_0730	2	0	0	0	0.5056	0.5056
Galt	6	0	0	0	0.5058	0.5241
Acad11	6	0	0	0	0.5062	0.2242
mmu-mir-219c	3	0	0	0	0.5074	0.7131
Rhox2e	6	0	0	0	0.5082	0.7914
Gm14346	6	0	0	0	0.5096	0.717
Eno4	6	1	16.6667	0	0.5101	0.3832
NonTargetingControlGuideForMouse_0494	2	0	0	0	0.5106	0.5106
Lipa	6	0	0	0	0.5107	0.1093
Olfr479	6	1	16.6667	0	0.5116	0.5499
Bcl10	6	1	16.6667	0	0.5121	0.9147
Plrg1	5	1	20	0	0.5123	0.6529
Exoc3l	5	1	20	0	0.5125	0.5724
Gm20765	6	0	0	0	0.5131	0.6157
Dennd4a	6	0	0	0	0.5132	0.7556
mmu-mir-290a	4	1	25	0	0.5133	0.2043
Tceb2	6	0	0	0	0.5133	0.8054
Gimap9	6	0	0	0	0.5133	0.8074
Grtp1	6	2	33.3333	1	0.5135	0.1992
Faim	6	1	16.6667	1	0.5136	0.1595
Rab24	5	1	20	0	0.5141	0.2707
Cpne1	6	1	16.6667	0	0.5143	0.0579
Cox6a1	6	1	16.6667	0	0.5143	0.1907
Zfp599	6	1	16.6667	1	0.5152	0.1593
Olfr1219	6	0	0	0	0.5153	0.9954
Kcnt1	6	0	0	0	0.5165	0.8023
Cbx4	6	0	0	1	0.5169	0.113
Elf4	5	0	0	0	0.5169	0.6832
Gm13279	6	0	0	0	0.5171	0.3211
mmu-mir-7667	2	1	50	0	0.5172	0.0295
Gm13288	6	0	0	0	0.5174	0.2247
Marveld3	4	0	0	0	0.518	0.4826
Actr1b	6	1	16.6667	0	0.519	0.7638
Pdzd9	6	2	33.3333	1	0.5192	0.0956
Gm13277	6	0	0	0	0.5194	0.2982
Hnrnpc	5	1	20	0	0.5196	0.5286
Chchd6	6	0	0	0	0.5197	0.888
Wnt9b	6	0	0	0	0.52	0.6756
Slc35b3	5	0	0	1	0.5206	0.0987
Wdr24	6	2	33.3333	1	0.5217	0.208
Olfr187	6	1	16.6667	0	0.5217	0.5382
Arhgap15	5	0	0	0	0.5217	0.9437
mmu-mir-6340	4	1	25	0	0.5219	0.6134
Gatad2a	6	1	16.6667	0	0.5219	0.9429
Gpr18	6	1	16.6667	0	0.522	0.4889
Abca13	5	0	0	0	0.5221	0.6986
mmu-mir-8099-2	4	1	25	0	0.5224	0.5343
Foxn3	4	0	0	0	0.5226	0.7321
Tmem260	6	3	50	1	0.5229	0.0738
Gxylt2	6	0	0	1	0.523	0.2425
9030624J02Rik	6	1	16.6667	2	0.5231	0.0063
Gucy2c	5	1	20	0	0.5232	0.0487
NonTargetingControlGuideForMouse_0228	2	0	0	0	0.5232	0.5232
Rpgrip1l	5	0	0	0	0.5239	0.8789
Pygo1	6	0	0	1	0.5245	0.0989
NonTargetingControlGuideForMouse_0708	2	0	0	0	0.5247	0.5247
Elmsan1	5	1	20	0	0.5249	0.0857
Hspbp1	6	0	0	0	0.525	0.3006
Nsdhl	6	2	33.3333	1	0.5255	0.0422
Tomm20l	5	1	20	0	0.5265	0.1827
mmu-mir-8113	4	0	0	0	0.5265	0.5933
Igsf21	6	0	0	0	0.5268	0.9026
NonTargetingControlGuideForMouse_0051	2	0	0	0	0.5268	0.5268
Nog	6	2	33.3333	2	0.5271	0.0141
Krt17	6	0	0	0	0.528	0.4995
Tmem194	6	1	16.6667	0	0.5286	0.341
Olfr207	6	0	0	0	0.5286	0.5236
Cldn23	6	0	0	0	0.5286	0.6436
Mep1a	5	0	0	0	0.5287	0.9309
Cds1	6	0	0	0	0.5289	0.5696
Zyx	6	1	16.6667	0	0.5295	0.1901
NonTargetingControlGuideForMouse_0114	2	0	0	0	0.5295	0.5295
Gm13102	6	0	0	0	0.5297	0.6588
Ect2l	6	1	16.6667	1	0.5301	0.2302
Ccdc30	6	1	16.6667	0	0.5302	0.152
Pglyrp1	6	1	16.6667	0	0.5305	0.5015
Gm20816	6	0	0	0	0.5321	0.7405
Olfr885	5	0	0	0	0.5329	0.4982
Adamtsl3	6	0	0	0	0.5335	0.8698
Tcp11	6	0	0	0	0.5346	0.5324
Opn1sw	6	0	0	0	0.5348	0.71
Esrrb	6	1	16.6667	0	0.5349	0.7542
NonTargetingControlGuideForMouse_0554	2	0	0	0	0.5351	0.5351
mmu-mir-6405	3	1	33.3333	0	0.536	0.2283
Rnft2	6	0	0	0	0.5362	0.594
Dyx1c1	6	1	16.6667	0	0.5363	0.3582
1700016C15Rik	6	1	16.6667	1	0.5367	0.3422
Jmjd6	6	0	0	0	0.5368	0.1534
Cnpy4	6	0	0	0	0.537	0.6408
Mpg	4	1	25	0	0.5372	0.2746
Cdkn2a	6	1	16.6667	1	0.5372	0.0445
Hand1	5	0	0	0	0.5373	0.4279
BC061237	6	0	0	0	0.5374	0.6169
Wbp1	6	0	0	0	0.5375	0.9301
NonTargetingControlGuideForMouse_0313	2	0	0	0	0.5375	0.5375
Asrgl1	6	1	16.6667	1	0.5376	0.3598
Ywhag	6	1	16.6667	0	0.5376	0.4482
A730017C20Rik	6	1	16.6667	1	0.5381	0.0958
1700055N04Rik	6	1	16.6667	0	0.5384	0.3842
A130010J15Rik	6	1	16.6667	0	0.5385	0.0553
Zfp37	6	0	0	0	0.5395	0.3044
Galnt14	5	1	20	0	0.5401	0.2913
Snai3	6	1	16.6667	0	0.5403	0.4188
Serpinf2	6	1	16.6667	1	0.5409	0.0585
Scrn2	4	1	25	0	0.541	0.6396
Ggh	6	0	0	0	0.541	0.5897
Gcnt7	6	1	16.6667	1	0.5414	0.0295
NonTargetingControlGuideForMouse_0966	2	0	0	0	0.5428	0.5428
NonTargetingControlGuideForMouse_0005	2	0	0	0	0.543	0.543
Sulf2	6	0	0	0	0.5431	0.827
Usp32	4	0	0	0	0.5432	0.8238
NonTargetingControlGuideForMouse_0238	2	0	0	0	0.5436	0.5436
Gjb6	6	1	16.6667	0	0.5437	0.2243
Dnajc27	6	1	16.6667	1	0.5438	0.0695
Trdn	4	0	0	0	0.5441	0.1226
D1Pas1	6	1	16.6667	0	0.5443	0.3427
45549	6	0	0	0	0.5446	0.2708
Ostc	6	0	0	0	0.5449	0.857
Stk17b	6	0	0	0	0.5454	0.6782
Prl	6	1	16.6667	1	0.5455	0.0226
Lsm4	5	0	0	0	0.5455	0.4052
Tmem158	6	1	16.6667	0	0.5461	0.9296
NonTargetingControlGuideForMouse_0054	2	0	0	0	0.5462	0.5462
Ntng1	5	0	0	0	0.5463	0.8497
Gm15070	6	1	16.6667	0	0.5466	0.6103
Nfe2l1	6	0	0	0	0.5469	0.2427
Neurl4	6	0	0	1	0.5471	0.16
Oog3	6	0	0	0	0.5471	0.7514
Ppp1r1c	6	1	16.6667	0	0.5473	0.37
Gm14430	5	0	0	0	0.5475	0.6998
Sh2b2	5	0	0	0	0.5475	0.74
45539	6	0	0	0	0.5491	0.5617
Plxnb2	6	1	16.6667	0	0.5498	0.2094
4921504E06Rik	6	0	0	0	0.55	0.6683
Ctif	6	0	0	0	0.55	0.7816
Gimap6	6	0	0	0	0.5502	0.2783
NonTargetingControlGuideForMouse_0823	2	0	0	0	0.5505	0.5505
1700065D16Rik	6	2	33.3333	1	0.5507	0.0672
Henmt1	6	0	0	0	0.5509	0.3633
Pgr15l	6	0	0	0	0.5513	0.6326
Crb3	6	0	0	1	0.5515	0.4162
Eif2ak2	5	1	20	0	0.5529	0.2639
Mfsd6l	6	0	0	0	0.553	0.3112
NonTargetingControlGuideForMouse_0299	2	0	0	0	0.553	0.553
Mapk8ip2	5	1	20	0	0.5532	0.1531
Lce1b	6	0	0	1	0.5538	0.1148
NonTargetingControlGuideForMouse_0973	2	0	0	0	0.5538	0.5538
4933427D14Rik	5	1	20	1	0.5539	0.0966
Mcoln2	5	1	20	0	0.5546	0.3343
Celf6	6	1	16.6667	0	0.5548	0.2412
Gm14345	6	0	0	0	0.5548	0.9132
Nit2	6	0	0	0	0.555	0.2984
mmu-mir-7686	3	0	0	0	0.5551	0.6194
NonTargetingControlGuideForMouse_0596	2	0	0	0	0.5554	0.5554
Cage1	6	1	16.6667	0	0.5562	0.3582
Slain2	6	2	33.3333	1	0.5565	0.1333
Pcdha1	6	0	0	0	0.5566	0.3015
Hist1h1c	6	1	16.6667	0	0.5567	0.5429
Hsd3b6	6	0	0	0	0.5571	0.4726
mmu-mir-3101	4	1	25	0	0.5575	0.5052
mmu-mir-293	4	1	25	0	0.5575	0.5885
Kif5b	6	1	16.6667	0	0.5575	0.3062
Ccdc175	6	0	0	0	0.558	0.9664
Cyp2b9	6	0	0	0	0.5582	0.4884
Gm10922	6	0	0	0	0.5584	0.6942
Txn2	6	0	0	0	0.5593	0.9379
NonTargetingControlGuideForMouse_0036	2	0	0	0	0.5596	0.5596
NonTargetingControlGuideForMouse_0325	2	0	0	0	0.5596	0.5631
Hist1h2br	5	1	20	0	0.5599	0.3377
Tmem177	6	0	0	0	0.56	0.4362
Cyp4f14	5	0	0	0	0.5602	0.8776
LOC100861615	6	0	0	0	0.5607	0.527
NonTargetingControlGuideForMouse_0372	2	0	0	0	0.561	0.561
Map4k3	6	0	0	0	0.5611	0.8042
Irx5	6	0	0	0	0.5617	0.7805
Phip	5	1	20	0	0.562	0.6642
Exoc6	6	1	16.6667	0	0.5631	0.5557
Gm4787	6	0	0	0	0.5636	0.3334
Dapk2	4	1	25	0	0.5641	0.0448
2010109I03Rik	6	0	0	0	0.5642	0.8243
mmu-mir-6988	3	1	33.3333	0	0.5645	0.6849
N4bp2	6	1	16.6667	0	0.5645	0.2473
Snx20	6	1	16.6667	0	0.5655	0.2263
Zc3h14	5	1	20	0	0.5657	0.2464
Olfr215	6	0	0	0	0.5658	0.6168
Ppp1r14c	6	1	16.6667	0	0.5668	0.4537
Usp21	6	0	0	0	0.5673	0.6331
Vsx2	6	0	0	0	0.5678	0.1205
Katnbl1	6	0	0	0	0.5678	0.1932
Gm6763	6	0	0	0	0.5682	0.6371
Klra6	6	1	16.6667	0	0.5683	0.1912
Entpd8	6	0	0	0	0.5686	0.8146
Il31	6	1	16.6667	1	0.5687	0.4512
Plin1	6	0	0	0	0.5687	0.58
Vmn1r234	6	0	0	0	0.5689	0.5728
Gm4841	6	1	16.6667	0	0.569	0.8165
Tlr1	6	2	33.3333	0	0.5691	0.078
Tmem81	6	2	33.3333	0	0.5692	0.2765
Lsr	5	0	0	0	0.5692	0.1243
Psap	6	1	16.6667	0	0.5693	0.6826
NonTargetingControlGuideForMouse_0665	2	0	0	0	0.5698	0.5698
Dnajb5	6	0	0	0	0.5704	0.2391
mmu-mir-6374	4	1	25	0	0.5706	0.0886
Vmn2r48	6	0	0	0	0.571	0.0957
Chst9	6	2	33.3333	1	0.5712	0.0518
Ropn1	6	1	16.6667	0	0.5713	0.3057
Igfn1	6	1	16.6667	1	0.5714	0.178
Gabrg3	6	1	16.6667	1	0.5716	0.0042
Olfr491	6	0	0	1	0.5718	0.4022
Dbil5	6	0	0	0	0.5722	0.6008
Slc35f2	5	1	20	1	0.5725	0.2149
Krt42	6	0	0	1	0.5726	0.1865
Echdc1	6	1	16.6667	1	0.573	0.0211
Cd27	6	0	0	0	0.5747	0.312
Shkbp1	6	0	0	0	0.5748	0.7306
Rbpj	5	0	0	0	0.575	0.6589
Trip11	6	2	33.3333	1	0.5766	0.0261
Olfr1344	6	0	0	0	0.5767	0.9331
Dnajc1	6	1	16.6667	0	0.5779	0.3279
mmu-mir-7655	4	0	0	0	0.5779	0.6175
Klk15	6	1	16.6667	1	0.5783	0.2316
Pmm2	6	0	0	0	0.5789	0.608
Sec31a	6	1	16.6667	0	0.5792	0.4247
Vmn2r39	6	0	0	0	0.5795	0.583
Mxd1	6	1	16.6667	1	0.5796	0.4288
1700025G04Rik	6	0	0	0	0.5796	0.6309
Alox12e	6	0	0	0	0.5797	0.8287
Akap11	6	0	0	0	0.5802	0.3559
Vmn1r67	6	0	0	0	0.5803	0.8578
Setdb2	6	0	0	1	0.5805	0.4279
NonTargetingControlGuideForMouse_0710	2	0	0	0	0.581	0.581
Krtap4-8	6	0	0	0	0.5811	0.8298
Krtap10-10	5	0	0	0	0.5813	0.7091
Obp1a	4	0	0	0	0.5816	0.8522
Mamdc4	6	1	16.6667	1	0.5828	0.4244
Oasl1	6	0	0	0	0.5834	0.7551
Ubr4	4	0	0	0	0.5835	0.7804
mmu-mir-370	3	0	0	0	0.5835	0.4901
Trim30a	5	1	20	0	0.5837	0.4846
Gm14374	6	0	0	0	0.5837	0.8817
Tmc1	6	0	0	0	0.5838	0.7873
C2cd5	6	1	16.6667	0	0.5839	0.2773
Ofcc1	6	1	16.6667	0	0.584	0.6493
Gm14484	6	0	0	0	0.5841	0.3859
mmu-mir-6348	3	0	0	0	0.5842	0.8934
mmu-mir-6901	4	1	25	0	0.5846	0.516
Rnf157	6	0	0	0	0.5848	0.5513
Dcaf12l1	6	1	16.6667	0	0.585	0.2024
Ubxn11	5	0	0	0	0.5853	0.2892
mmu-mir-140	4	0	0	0	0.5854	0.2646
Selp	6	1	16.6667	0	0.5861	0.4117
Esrp2	6	1	16.6667	1	0.5864	0.3734
NonTargetingControlGuideForMouse_0616	2	0	0	0	0.5864	0.5864
Cep55	6	1	16.6667	0	0.5865	0.508
Gcg	5	0	0	0	0.5879	0.4962
Wtip	6	1	16.6667	0	0.588	0.2737
Lhx2	6	1	16.6667	1	0.5881	0.0238
NonTargetingControlGuideForMouse_0713	2	0	0	0	0.5886	0.5886
Zfp846	6	0	0	0	0.589	0.2343
mmu-mir-216c	3	0	0	0	0.589	0.5835
Slc2a12	6	1	16.6667	1	0.5893	0.2569
Slc7a11	6	0	0	0	0.5893	0.8163
Ctag2	6	2	33.3333	0	0.5898	0.2354
Cox7a2	6	1	16.6667	0	0.5899	0.4479
NonTargetingControlGuideForMouse_0585	2	0	0	0	0.5902	0.5946
NonTargetingControlGuideForMouse_0429	2	0	0	0	0.5903	0.5903
NonTargetingControlGuideForMouse_0992	2	0	0	0	0.5904	0.5904
Smco3	6	0	0	0	0.5906	0.2509
Ctsa	6	0	0	0	0.5913	0.756
NonTargetingControlGuideForMouse_0576	2	0	0	0	0.5913	0.5913
Dynlt1b	6	0	0	0	0.5914	0.7733
Mettl11b	5	0	0	0	0.5915	0.3007
NonTargetingControlGuideForMouse_0781	2	0	0	0	0.5915	0.5915
Cthrc1	6	1	16.6667	0	0.5916	0.2441
Olfr506	5	0	0	0	0.5918	0.3777
Klf11	6	0	0	0	0.5919	0.6301
Hibadh	6	1	16.6667	0	0.5926	0.0262
Olfr957	6	0	0	1	0.5927	0.151
Cyp1b1	5	0	0	1	0.5929	0.4408
Scgb2b24	4	0	0	0	0.5939	0.9681
Srpx	6	0	0	0	0.5947	0.742
Kdm1b	6	0	0	0	0.5949	0.446
Rab3d	6	1	16.6667	0	0.595	0.492
Tnfsf8	6	1	16.6667	0	0.5963	0.2715
Ptrh2	6	1	16.6667	0	0.5967	0.3779
Rftn1	5	0	0	0	0.597	0.4321
Eif3f	6	0	0	0	0.5983	0.8513
NonTargetingControlGuideForMouse_0577	2	0	0	0	0.5983	0.6288
Sdr9c7	6	0	0	0	0.5987	0.3265
Dusp27	4	0	0	0	0.599	0.756
Vmn1r52	6	1	16.6667	0	0.5995	0.9706
Pin1	6	0	0	0	0.5995	0.9594
Tsen2	6	1	16.6667	0	0.6001	0.3933
Olfr457	6	0	0	0	0.6002	0.9124
Hspe1	4	1	25	1	0.6007	0.0492
Vmn1r199	5	1	20	0	0.6008	0.3498
Sh3rf3	6	0	0	0	0.6009	0.7985
Tbpl1	6	1	16.6667	0	0.6015	0.2167
Rfx6	4	0	0	0	0.6016	0.5989
B3galt6	6	0	0	0	0.603	0.6914
Gm20806	6	1	16.6667	0	0.6034	0.2163
Sipa1l2	6	1	16.6667	0	0.6034	0.5757
Tpd52l2	6	0	0	0	0.6039	0.912
NonTargetingControlGuideForMouse_0810	2	0	0	0	0.6042	0.6042
Ankhd1	6	0	0	0	0.6043	0.8017
Pygb	6	1	16.6667	0	0.6045	0.1104
mmu-mir-101a	4	0	0	0	0.6046	0.4305
Gm9513	6	1	16.6667	0	0.6048	0.247
NonTargetingControlGuideForMouse_0132	2	0	0	0	0.6051	0.6051
mmu-mir-9-3	4	0	0	0	0.6055	0.3886
Atp11a	6	0	0	0	0.6056	0.807
Gm3750	6	0	0	0	0.6056	0.8431
Sema4c	6	0	0	0	0.6058	0.3785
Gdpd3	6	0	0	0	0.6061	0.0347
Itgal	6	0	0	1	0.6062	0.1661
Nsl1	6	0	0	1	0.6063	0.4903
NonTargetingControlGuideForMouse_0589	2	0	0	0	0.6066	0.6066
Vsx1	6	0	0	0	0.6068	0.7311
Ifna7	6	1	16.6667	1	0.6072	0.0559
Aff3	6	0	0	1	0.6075	0.0647
NonTargetingControlGuideForMouse_0944	2	0	0	0	0.6076	0.6076
Ccdc50	5	1	20	0	0.6079	0.0897
Spock1	6	0	0	0	0.6079	0.7944
Grik5	5	1	20	0	0.608	0.2688
Atl3	5	1	20	0	0.6083	0.0481
Emg1	6	1	16.6667	0	0.6089	0.5999
Rgs5	5	1	20	0	0.609	0.7132
Gm2863	5	0	0	0	0.6091	0.5083
Morn2	5	0	0	1	0.6093	0.238
Car11	5	0	0	0	0.6096	0.6915
Zfp579	6	0	0	0	0.6106	0.9502
Rapsn	5	1	20	0	0.611	0.6539
Des	6	2	33.3333	0	0.6114	0.023
Acsf3	6	0	0	1	0.6115	0.5278
Rbm4b	6	0	0	0	0.6121	0.5058
Rgs14	6	0	0	0	0.613	0.9156
Dnm1l	5	0	0	1	0.6134	0.0425
Phf10	6	0	0	0	0.6138	0.5937
Kcmf1	6	1	16.6667	0	0.614	0.2506
Gm5634	6	0	0	0	0.614	0.6929
Kdm4d	6	0	0	0	0.6141	0.736
E330021D16Rik	6	1	16.6667	0	0.6149	0.5288
Gbp6	5	0	0	0	0.6151	0.9779
Gnat2	6	0	0	0	0.6154	0.6136
Lxn	6	1	16.6667	0	0.6159	0.2069
Dhcr24	6	0	0	0	0.6159	0.3095
Dynlt1c	6	0	0	0	0.6161	0.8122
Tspyl3	4	0	0	0	0.6174	0.7903
S100g	6	1	16.6667	0	0.6175	0.2925
Cd164	6	0	0	1	0.6177	0.2087
mmu-mir-130c	4	0	0	0	0.6178	0.4194
Lrrc42	6	0	0	0	0.6184	0.5117
Wdpcp	6	0	0	0	0.6186	0.1955
Ksr2	4	0	0	0	0.6187	0.7098
NonTargetingControlGuideForMouse_0249	2	0	0	0	0.6187	0.6187
Cluap1	6	0	0	0	0.6195	0.1668
Rabac1	6	0	0	0	0.6195	0.4947
Ear6	6	0	0	0	0.6201	0.8481
Tns3	6	1	16.6667	0	0.6202	0.5309
Agps	6	1	16.6667	0	0.6203	0.215
NonTargetingControlGuideForMouse_0876	2	0	0	0	0.6206	0.6206
Pacsin3	6	2	33.3333	2	0.6208	0.1278
Gckr	6	1	16.6667	0	0.6208	0.7259
Sumo2	6	0	0	0	0.6208	0.427
Il17re	6	0	0	0	0.621	0.4825
Uroc1	5	1	20	0	0.6212	0.4563
Cttn	6	1	16.6667	0	0.6216	0.0888
Cenpt	6	1	16.6667	0	0.6216	0.4093
Ncs1	6	0	0	0	0.6231	0.5513
Xpo6	6	1	16.6667	0	0.6232	0.4303
Padi1	6	0	0	0	0.6232	0.6815
Ptbp1	6	1	16.6667	1	0.6233	0.5384
Gm2083	6	0	0	0	0.6234	0.47
Crip1	6	0	0	0	0.6235	0.4195
Olfr1484	6	0	0	0	0.6235	0.6743
Ldb1	6	1	16.6667	0	0.6238	0.6316
Kcnk7	6	0	0	0	0.6238	0.5151
Nr2e1	6	1	16.6667	0	0.624	0.404
Satb2	6	0	0	0	0.624	0.4505
Pnrc2	6	1	16.6667	1	0.6242	0.1012
Miox	5	0	0	0	0.6242	0.9135
mmu-mir-344i	4	1	25	0	0.6248	0.6303
Bcl11b	6	0	0	0	0.6252	0.7176
Yars	6	1	16.6667	1	0.6254	0.03
Pigx	6	0	0	1	0.6258	0.315
Vmn1r211	6	0	0	0	0.6259	0.899
Rnf32	6	1	16.6667	0	0.6261	0.4326
Vtcn1	6	1	16.6667	0	0.6263	0.6828
BC016423	6	1	16.6667	0	0.6264	0.2687
1110008J03Rik	6	1	16.6667	0	0.627	0.5625
Mss51	6	1	16.6667	0	0.628	0.5104
Fam57b	6	0	0	0	0.6281	0.3679
Lcn10	6	1	16.6667	0	0.6284	0.5504
Car8	6	1	16.6667	1	0.629	0.0701
1700020N15Rik	6	0	0	0	0.6293	0.1905
Gpatch3	6	1	16.6667	1	0.6296	0.1436
mmu-mir-6923	4	1	25	1	0.6301	0.0733
Tymp	6	0	0	0	0.6307	0.4468
Gm14483	6	0	0	0	0.631	0.4527
Tcf7l1	5	0	0	0	0.6311	0.3646
A630001G21Rik	6	0	0	0	0.6313	0.2905
Olfr599	6	1	16.6667	0	0.6316	0.286
Vegfa	6	0	0	0	0.6319	0.8206
6030468B19Rik	5	0	0	0	0.6324	0.2925
Il25	6	0	0	0	0.6325	0.2886
Akap17b	6	1	16.6667	1	0.6328	0.1208
Anxa2	6	0	0	0	0.6333	0.8123
Ctsm	6	0	0	0	0.6336	0.8202
Ttc9	6	0	0	0	0.6338	0.7604
NonTargetingControlGuideForMouse_0320	2	0	0	0	0.6339	0.6339
Smurf1	6	0	0	1	0.6341	0.0619
I830012O16Rik	5	1	20	0	0.6346	0.3799
Pus10	6	0	0	0	0.6346	0.7177
9230110F15Rik	6	1	16.6667	0	0.6348	0.4666
Mc2r	6	1	16.6667	1	0.635	0.3222
Epn3	6	1	16.6667	0	0.6357	0.6809
Adam28	6	0	0	0	0.636	0.444
Syna	6	1	16.6667	1	0.6363	0.3185
NonTargetingControlGuideForMouse_0805	2	0	0	0	0.6364	0.6364
Gm15085	6	0	0	0	0.6377	0.2735
Vmn2r71	6	0	0	0	0.6379	0.8112
Zcrb1	6	1	16.6667	1	0.6381	0.1506
Guca2b	5	0	0	0	0.6384	0.8648
Brcc3	6	1	16.6667	0	0.6387	0.4823
Fam173b	5	0	0	0	0.6388	0.8926
Edn1	6	1	16.6667	1	0.6389	0.3648
NonTargetingControlGuideForMouse_0240	2	0	0	0	0.639	0.639
Hs3st2	6	0	0	0	0.6395	0.9896
Tmem17	5	1	20	0	0.6396	0.5299
Zfp707	6	1	16.6667	1	0.6396	0.3641
Gm21293	6	0	0	0	0.64	0.6514
Ankrd13a	6	1	16.6667	0	0.641	0.6469
Kncn	5	2	40	0	0.6412	0.1132
NonTargetingControlGuideForMouse_0416	2	0	0	0	0.6416	0.6416
Prkag3	6	0	0	1	0.6417	0.2941
Actg1	6	1	16.6667	0	0.642	0.6714
Api5	5	1	20	0	0.6422	0.4865
Ubald1	5	0	0	0	0.6422	0.4783
Arrb1	6	0	0	0	0.6423	0.9447
NonTargetingControlGuideForMouse_0422	2	0	0	0	0.6424	0.6424
Slc25a32	6	1	16.6667	0	0.6427	0.5427
mmu-mir-465a	4	0	0	0	0.643	0.2816
Arsj	6	1	16.6667	0	0.6431	0.5678
Kat2a	6	0	0	0	0.6434	0.7274
Coch	6	0	0	1	0.6443	0.307
Ankrd2	6	1	16.6667	0	0.6444	0.4298
Pdia5	6	1	16.6667	0	0.6451	0.5363
Cebpz	6	0	0	0	0.6451	0.3991
Jrk	6	0	0	0	0.6458	0.7875
Ccdc73	6	0	0	0	0.6467	0.9533
Btrc	6	0	0	1	0.647	0.3415
B230217C12Rik	6	1	16.6667	0	0.6474	0.2625
Rab3a	6	0	0	0	0.6474	0.5612
Rapgef4	5	0	0	0	0.6474	0.4134
Gtsf1l	6	0	0	0	0.6477	0.8154
Gm2825	6	0	0	0	0.6478	0.6149
Pou2f2	6	1	16.6667	0	0.6479	0.2787
Hic2	6	1	16.6667	1	0.648	0.3324
Slc2a8	5	0	0	0	0.649	0.2536
Atp1a2	6	0	0	0	0.6494	0.4134
NonTargetingControlGuideForMouse_0056	2	0	0	0	0.6497	0.6497
Kif1c	6	1	16.6667	0	0.6499	0.5244
Ttc39d	6	0	0	0	0.6499	0.7957
Pfn2	5	0	0	0	0.6504	0.8122
1700008F21Rik	5	1	20	0	0.6507	0.8312
Thbs3	5	0	0	0	0.6515	0.8797
Gsdmd	6	1	16.6667	0	0.652	0.2384
Krtcap2	5	0	0	0	0.6532	0.8475
Gm14479	6	0	0	0	0.6534	0.4438
C4b	6	0	0	0	0.6534	0.7166
NonTargetingControlGuideForMouse_0390	2	0	0	0	0.6539	0.6539
Vps26a	6	0	0	0	0.6541	0.472
Dtx1	6	0	0	0	0.6549	0.6737
Ubn2	6	0	0	0	0.655	0.2392
Pcolce2	6	0	0	1	0.6552	0.2774
Grin3a	6	0	0	0	0.6557	0.8506
Prdm2	6	0	0	0	0.6562	0.893
NonTargetingControlGuideForMouse_0194	2	0	0	0	0.6564	0.6564
Arhgap32	6	1	16.6667	0	0.6565	0.3437
Il1f8	6	0	0	0	0.6565	0.5627
Scn1a	6	0	0	0	0.6575	0.6571
NonTargetingControlGuideForMouse_0213	2	0	0	0	0.6575	0.6575
NonTargetingControlGuideForMouse_0997	2	0	0	0	0.6575	0.6575
mmu-mir-5125	4	0	0	0	0.6579	0.9404
Exo1	5	0	0	0	0.6581	0.953
NonTargetingControlGuideForMouse_0506	2	0	0	0	0.6585	0.6585
A430105I19Rik	6	1	16.6667	0	0.6596	0.392
Zim1	5	1	20	0	0.6598	0.5341
Klk8	6	0	0	0	0.6599	0.7802
Pcdhb11	6	1	16.6667	0	0.6601	0.0139
Olfr1391	5	0	0	0	0.6602	0.6915
Cit	6	0	0	0	0.6603	0.1897
NonTargetingControlGuideForMouse_0277	2	0	0	0	0.6603	0.6603
Sh3bgr	6	1	16.6667	0	0.661	0.5641
NonTargetingControlGuideForMouse_0592	2	0	0	0	0.6611	0.6611
NonTargetingControlGuideForMouse_0269	2	0	0	0	0.6617	0.6617
Armc4	6	1	16.6667	0	0.6624	0.3644
mmu-mir-1958	4	0	0	1	0.6629	0.0676
Gm5935	6	0	0	0	0.663	0.1801
Foxh1	6	1	16.6667	0	0.6633	0.5251
Acbd5	6	0	0	1	0.6639	0.4673
Gba	6	2	33.3333	0	0.6643	0.338
Olfr446	6	1	16.6667	0	0.6643	0.2704
Pbx2	5	0	0	0	0.6646	0.9078
Oplah	6	0	0	0	0.6647	0.5962
Dmbx1	6	2	33.3333	0	0.6648	0.3356
Plod2	6	1	16.6667	0	0.6649	0.2845
NonTargetingControlGuideForMouse_0260	2	0	0	0	0.665	0.665
Ppp5c	6	1	16.6667	0	0.6651	0.1192
NonTargetingControlGuideForMouse_0259	2	0	0	0	0.6656	0.6656
Pde4b	5	0	0	0	0.666	0.4892
Gpc3	6	0	0	0	0.6663	0.9943
Dpp4	5	0	0	0	0.6663	0.4832
Tff2	6	0	0	0	0.6665	0.9491
4930563E22Rik	6	1	16.6667	0	0.6666	0.3327
Vegfc	6	1	16.6667	0	0.6667	0.2517
Ntan1	6	0	0	0	0.6668	0.993
Cpsf7	6	0	0	0	0.6677	0.3272
Gm6812	6	0	0	0	0.6677	0.6317
Lyrm5	6	1	16.6667	1	0.6681	0.0827
Cope	6	0	0	0	0.6681	0.5475
Gspt2	5	0	0	0	0.6686	0.7438
Fam181b	6	0	0	0	0.6688	0.8559
BC026585	6	0	0	0	0.6709	0.9245
Tmprss3	6	0	0	0	0.6717	0.865
Vamp5	6	0	0	0	0.6724	0.8789
2310067B10Rik	6	1	16.6667	0	0.6725	0.5506
Cep78	6	2	33.3333	0	0.6726	0.014
Tek	6	0	0	0	0.6727	0.9642
Olfr631	5	0	0	0	0.6732	0.7387
Clnk	4	0	0	0	0.6732	0.5333
Olfr142	6	1	16.6667	0	0.6737	0.4684
Nrbf2	6	1	16.6667	1	0.6738	0.1733
Atg9a	6	0	0	0	0.6738	0.8389
Kcnj12	6	0	0	0	0.6739	0.5227
4930415O20Rik	6	0	0	0	0.6747	0.6801
Krtap4-9	6	0	0	0	0.6749	0.6802
LOC100048884	6	0	0	0	0.675	0.3301
Gm14478	6	0	0	0	0.6752	0.3342
Cysltr1	6	0	0	0	0.6752	0.5978
Aicda	6	0	0	0	0.6752	0.7762
Magel2	6	2	33.3333	0	0.6756	0.0753
Cmah	6	0	0	1	0.6757	0.3196
Plbd2	6	1	16.6667	0	0.6759	0.0891
Gm5136	6	0	0	0	0.676	0.8432
Pigl	6	0	0	0	0.6764	0.6976
2810403A07Rik	6	0	0	0	0.6765	0.7624
Gbp11	6	0	0	0	0.677	0.28
NonTargetingControlGuideForMouse_0736	2	0	0	0	0.677	0.677
NonTargetingControlGuideForMouse_0818	2	0	0	0	0.677	0.677
Gria3	6	0	0	0	0.6771	0.7232
Slco1a6	6	1	16.6667	0	0.6774	0.5946
NonTargetingControlGuideForMouse_0212	2	0	0	0	0.6779	0.6779
9530068E07Rik	6	0	0	0	0.6782	0.6921
Gm3558	6	0	0	0	0.6784	0.7298
Hal	6	0	0	0	0.6791	0.5649
Fam216b	5	0	0	0	0.6792	0.7305
Med16	5	0	0	1	0.6793	0.3585
Stard7	6	0	0	0	0.6794	0.7655
Nrn1l	6	0	0	0	0.6796	0.607
Sac3d1	6	0	0	1	0.68	0.1765
Sema5b	6	1	16.6667	0	0.6804	0.3113
Defb1	6	0	0	0	0.6807	0.2683
Hapln4	6	2	33.3333	1	0.6811	0.0643
mmu-mir-6238	4	0	0	0	0.6815	0.7889
mmu-mir-3473e	3	0	0	0	0.682	0.9584
Irf8	5	1	20	1	0.6829	0.0449
Epyc	6	0	0	1	0.6829	0.6371
NonTargetingControlGuideForMouse_0413	2	0	0	0	0.6831	0.6862
Ube3c	6	0	0	1	0.6833	0.0695
Gabarapl2	6	1	16.6667	0	0.6834	0.5108
Hsd17b13	5	0	0	0	0.6834	0.9747
Rnf165	5	0	0	0	0.6835	0.6195
Tnni3	6	1	16.6667	0	0.6836	0.2709
Ercc3	5	0	0	0	0.6836	0.9514
Pcdhb15	6	1	16.6667	0	0.6837	0.6772
Adamts20	5	1	20	1	0.684	0.2385
Car5a	6	0	0	0	0.6844	0.884
Cep70	4	0	0	1	0.6845	0.2904
Cc2d1a	6	0	0	0	0.6845	0.4634
Ctps2	6	0	0	0	0.6849	0.9064
Papss1	6	0	0	0	0.685	0.6717
NonTargetingControlGuideForMouse_0824	2	0	0	0	0.686	0.686
Gamt	6	1	16.6667	0	0.6862	0.3606
Lims2	5	0	0	0	0.6866	0.853
Gpx2	6	0	0	0	0.6867	0.6406
Dennd1a	6	0	0	0	0.687	0.756
NonTargetingControlGuideForMouse_0758	2	0	0	0	0.687	0.687
Syn3	6	0	0	0	0.6875	0.8329
Sec16b	6	1	16.6667	0	0.6878	0.1851
1110032A03Rik	6	1	16.6667	1	0.6885	0.206
Chchd2	6	0	0	1	0.6885	0.3053
Itga8	6	1	16.6667	0	0.6888	0.7842
NonTargetingControlGuideForMouse_0821	2	0	0	0	0.6895	0.6895
Slc25a12	6	1	16.6667	0	0.6906	0.1808
Traf2	5	0	0	0	0.6909	0.9098
Bag5	6	1	16.6667	1	0.6914	0.095
Prr22	5	1	20	0	0.6915	0.3566
Atm	6	0	0	0	0.6915	0.3763
Satb1	6	0	0	1	0.6916	0.065
NonTargetingControlGuideForMouse_0679	2	0	0	0	0.6918	0.6918
Gdf11	5	0	0	0	0.6919	0.3834
Fam53a	6	1	16.6667	1	0.692	0.4268
Ing4	6	0	0	1	0.6922	0.258
Olfr617	6	1	16.6667	0	0.6923	0.836
Dag1	6	1	16.6667	1	0.6925	0.4092
Scn4b	6	0	0	0	0.6932	0.9685
Nudt14	6	0	0	0	0.6936	0.5939
Art2a-ps	5	0	0	0	0.6936	0.5598
Eif4ebp3	6	0	0	0	0.6938	0.9297
Nab1	6	0	0	0	0.694	0.9919
N28178	6	0	0	0	0.6943	0.9892
Tmed8	5	0	0	0	0.6947	0.5426
NonTargetingControlGuideForMouse_0218	2	0	0	0	0.6947	0.6947
NonTargetingControlGuideForMouse_0959	2	0	0	0	0.6947	0.6952
Agap1	6	1	16.6667	1	0.6959	0.0487
Gm9112	6	0	0	0	0.696	0.868
Retsat	6	0	0	0	0.6965	0.8803
Pde4dip	6	0	0	0	0.6974	0.9721
Tmem39a	6	0	0	0	0.698	0.5912
Prr9	6	0	0	0	0.6982	0.5667
Vmn2r110	6	1	16.6667	0	0.6986	0.1694
Etv3	6	0	0	1	0.6988	0.3936
Cd300c	6	1	16.6667	1	0.6989	0.0118
Pgf	6	2	33.3333	1	0.6991	0.1367
Olfr368	5	1	20	1	0.6996	0.3826
0610007P14Rik	6	0	0	0	0.6996	0.7811
Hdac1	6	0	0	0	0.6997	0.8286
Vps28	5	1	20	0	0.7001	0.849
A230050P20Rik	6	0	0	0	0.7005	0.6729
Alkbh3	6	0	0	0	0.7009	0.1422
mmu-mir-878	3	1	33.3333	0	0.7013	0.0987
Uimc1	6	0	0	0	0.7014	0.6853
mmu-mir-7220	3	1	33.3333	1	0.7018	0.0368
Glul	6	0	0	0	0.7019	0.8096
Sh2d7	6	1	16.6667	0	0.7022	0.6561
NonTargetingControlGuideForMouse_0662	2	0	0	0	0.7023	0.6504
Tm4sf5	5	1	20	1	0.7029	0.3804
mmu-mir-6377	3	0	0	0	0.7032	0.66
Col22a1	6	1	16.6667	1	0.7033	0.2252
mmu-mir-135a-2	3	0	0	0	0.7034	0.8209
Ace	6	0	0	0	0.7045	0.626
Ostf1	6	0	0	0	0.7045	0.7983
Olfr299	6	0	0	0	0.7047	0.6736
Bcl2a1b	6	1	16.6667	0	0.7053	0.4178
Rbm41	6	0	0	0	0.7053	0.3664
Ear7	6	0	0	0	0.7055	0.8352
NonTargetingControlGuideForMouse_0671	2	0	0	0	0.7061	0.7061
Gm13287	6	0	0	0	0.7062	0.256
NonTargetingControlGuideForMouse_0652	2	0	0	0	0.7063	0.771
Esco1	5	1	20	0	0.7069	0.9136
Fam210b	6	1	16.6667	1	0.7069	0.1549
Gm13272	6	0	0	0	0.707	0.8246
Comtd1	6	0	0	0	0.7071	0.9213
Large	5	0	0	0	0.7079	0.7911
Olfr1448	5	0	0	0	0.708	0.9222
Mcur1	6	0	0	0	0.7082	0.5263
Actl11	6	1	16.6667	1	0.7084	0.203
AI429214	6	1	16.6667	0	0.7085	0.3192
Apln	6	1	16.6667	1	0.7087	0.3148
Slitrk1	6	1	16.6667	1	0.7096	0.5734
Cxxc1	5	1	20	0	0.7097	0.5482
NonTargetingControlGuideForMouse_0338	2	0	0	0	0.7097	0.7097
Tmsb15b1	3	0	0	0	0.71	0.5404
Gimap1	6	0	0	0	0.7103	0.5117
Rpp25	6	0	0	0	0.7104	0.7724
Sar1a	6	0	0	0	0.7106	0.6786
Gm6406	6	1	16.6667	1	0.711	0.3243
Asap2	6	0	0	0	0.7112	0.4991
Gm5538	6	0	0	0	0.7112	0.8015
Gcnt1	6	0	0	0	0.7118	0.8947
Mtx2	6	0	0	0	0.7123	0.3539
Usp14	5	1	20	0	0.7124	0.7974
Iqcd	6	1	16.6667	0	0.713	0.5466
Olfr1314	6	0	0	0	0.7131	0.5469
Hadh	5	1	20	1	0.7132	0.2138
NonTargetingControlGuideForMouse_0748	2	0	0	0	0.7135	0.7135
Prr5l	5	0	0	0	0.7136	0.8355
mmu-mir-3473c	4	0	0	0	0.7137	0.9804
Xxylt1	6	1	16.6667	0	0.7142	0.7429
Olfr1386	6	0	0	0	0.7142	0.8161
Lonrf1	5	0	0	1	0.7144	0.0595
Sult1d1	6	0	0	0	0.7149	0.6527
NonTargetingControlGuideForMouse_1000	2	0	0	0	0.7149	0.7149
2610028H24Rik	6	1	16.6667	1	0.7158	0.1063
Hist1h2bq	6	0	0	0	0.7159	0.2994
Dmxl2	6	1	16.6667	0	0.716	0.3215
Dux	3	1	33.3333	0	0.7165	0.2367
Prrt4	6	1	16.6667	1	0.7165	0.0365
mmu-mir-218-1	3	0	0	0	0.7165	0.2769
Olfr1047	6	1	16.6667	1	0.7175	0.222
NonTargetingControlGuideForMouse_0649	2	0	0	0	0.7181	0.7181
Masp2	5	1	20	1	0.7182	0.0733
Serinc1	6	1	16.6667	0	0.7183	0.1928
mmu-let-7i	4	0	0	0	0.7184	0.7011
Lpl	5	0	0	0	0.7187	0.613
Themis	6	0	0	0	0.719	0.5039
Prrxl1	6	0	0	1	0.7192	0.3194
Prlh	6	1	16.6667	1	0.7208	0.0513
Pla2g2f	6	1	16.6667	0	0.7213	0.4473
Gm14501	6	0	0	0	0.7216	0.4638
Basp1	5	0	0	0	0.7216	0.5081
Elavl2	6	0	0	0	0.722	0.9646
mmu-mir-297a-2	3	1	33.3333	0	0.7225	0.0693
mmu-mir-1969	4	0	0	0	0.7227	0.7609
Slco4c1	6	0	0	0	0.7228	0.9686
Tlr9	5	2	40	1	0.7236	0.0571
Slc6a18	6	1	16.6667	1	0.7238	0.171
Zfy1	6	1	16.6667	0	0.7239	0.2843
Dtx2	6	0	0	0	0.7241	0.1996
5730409E04Rik	5	1	20	0	0.7249	0.6352
Krt72	6	1	16.6667	0	0.725	0.7749
Kbtbd11	6	0	0	0	0.7251	0.2597
Olfr361	6	2	33.3333	1	0.7254	0.0482
Zfp324	6	0	0	0	0.7254	0.633
Synpo2	6	0	0	0	0.7256	0.4686
mmu-mir-196a-1	4	0	0	0	0.7259	0.5596
Cyp4a10	6	0	0	0	0.7262	0.3982
AF067063	5	1	20	0	0.7263	0.2514
NonTargetingControlGuideForMouse_0028	2	0	0	0	0.7263	0.7263
NonTargetingControlGuideForMouse_0504	2	0	0	0	0.7264	0.7264
NonTargetingControlGuideForMouse_0993	2	0	0	0	0.7266	0.7266
Oxgr1	5	1	20	0	0.7269	0.3859
Usp17lb	6	1	16.6667	1	0.7276	0.106
mmu-mir-125b-1	4	0	0	0	0.7281	0.9435
mmu-mir-466c-2	4	0	0	0	0.7286	0.7049
mmu-mir-290b	4	1	25	0	0.7288	0.1379
Fam175a	5	0	0	1	0.7288	0.1581
Notum	6	0	0	0	0.7288	0.9716
Tmem231	6	1	16.6667	0	0.729	0.5912
Olfr126	5	0	0	0	0.7294	0.4394
Ippk	6	1	16.6667	1	0.73	0.5298
Krt80	6	0	0	0	0.7303	0.7215
Zbed4	6	0	0	1	0.7306	0.1442
Olfr676	6	1	16.6667	0	0.7307	0.2742
Olfr295	6	0	0	0	0.7308	0.7909
Tmem128	6	1	16.6667	1	0.7311	0.3719
NonTargetingControlGuideForMouse_0804	2	0	0	0	0.7311	0.7311
Phex	6	0	0	0	0.7314	0.4813
Hsd3b5	6	0	0	0	0.7315	0.9765
Soat1	6	1	16.6667	0	0.7319	0.2611
Ttyh3	6	1	16.6667	1	0.7323	0.5901
mmu-mir-7230	3	0	0	0	0.7323	0.4918
Aadat	6	0	0	0	0.7324	0.6121
Eid2b	6	1	16.6667	0	0.7329	0.2797
Syt5	6	1	16.6667	0	0.7333	0.5151
Adamts2	6	0	0	0	0.7333	0.5075
mmu-mir-6964	4	0	0	0	0.7335	0.9704
Cckar	6	0	0	1	0.7338	0.5065
Stxbp4	5	1	20	0	0.7339	0.1052
NonTargetingControlGuideForMouse_0743	2	0	0	0	0.734	0.734
Sccpdh	6	0	0	0	0.7341	0.6401
Jakmip3	5	0	0	1	0.7345	0.1702
Golm1	6	1	16.6667	0	0.7347	0.1826
Drd5	6	1	16.6667	0	0.7349	0.4183
Parl	6	1	16.6667	0	0.735	0.4163
NonTargetingControlGuideForMouse_0794	2	0	0	0	0.7351	0.7351
Smap1	4	0	0	0	0.7353	0.7575
Ptch1	6	0	0	1	0.7354	0.5133
Spint4	6	0	0	1	0.7362	0.3259
H2-Bl	6	1	16.6667	0	0.7362	0.6431
NonTargetingControlGuideForMouse_0694	2	0	0	0	0.7363	0.7363
OTTMUSG00000016609	5	0	0	0	0.7364	0.4045
Dstyk	6	1	16.6667	0	0.7369	0.4257
Pten	6	0	0	0	0.7373	0.8682
Hist2h2aa1	6	1	16.6667	1	0.7378	0.0098
Qsox2	6	1	16.6667	1	0.7382	0.2768
Slc22a5	5	2	40	1	0.7385	0.0144
Scaf4	6	0	0	0	0.7389	0.6503
Slc25a53	6	1	16.6667	0	0.7391	0.3802
Ankrd6	6	0	0	0	0.7392	0.3086
Slc25a40	6	1	16.6667	1	0.7404	0.4382
NonTargetingControlGuideForMouse_0411	2	0	0	0	0.7404	0.7824
mmu-mir-3057	2	0	0	0	0.7406	0.9036
NonTargetingControlGuideForMouse_0830	2	0	0	0	0.741	0.741
Six2	6	1	16.6667	0	0.7411	0.176
Krtap6-1	6	1	16.6667	1	0.7412	0.0523
Pigm	6	1	16.6667	1	0.7412	0.3265
Tle4	6	0	0	0	0.7413	0.7554
Dlg5	5	0	0	0	0.7417	0.9444
5830415F09Rik	6	0	0	0	0.7418	0.6211
Ly6c1	6	0	0	0	0.7423	0.6176
Bche	6	2	33.3333	0	0.7428	0.3347
Haghl	6	1	16.6667	1	0.7434	0.0319
3110082I17Rik	5	0	0	0	0.7439	0.5767
Cuzd1	6	1	16.6667	0	0.7446	0.7555
Vpreb3	6	0	0	0	0.7451	0.6737
Prf1	6	0	0	0	0.7451	0.9112
Nap1l5	5	0	0	0	0.7451	0.7241
Lce1h	5	2	40	0	0.7453	0.0436
Vsig1	6	1	16.6667	0	0.7455	0.1312
NonTargetingControlGuideForMouse_0020	2	0	0	0	0.7457	0.8535
Eml5	6	2	33.3333	1	0.7467	0.1269
Fam179b	5	0	0	0	0.7467	0.6418
NonTargetingControlGuideForMouse_0865	2	0	0	0	0.7467	0.7467
Apol9b	6	0	0	0	0.7475	0.467
Eef1b2	6	1	16.6667	0	0.7476	0.7599
Nme6	6	0	0	0	0.7476	0.6693
Lrrc4	5	0	0	0	0.7476	0.9599
Olfr1336	6	0	0	0	0.7488	0.7562
Rasal3	6	0	0	1	0.7492	0.1074
Nav2	6	1	16.6667	0	0.7492	0.2509
Gm3404	6	0	0	0	0.7492	0.9451
mmu-mir-331	4	0	0	0	0.7493	0.916
NonTargetingControlGuideForMouse_0772	2	0	0	0	0.7493	0.8048
Abca14	6	1	16.6667	0	0.7496	0.2343
Ino80e	6	0	0	0	0.7499	0.642
Zranb2	6	0	0	0	0.7503	0.7463
Rbpjl	6	1	16.6667	0	0.7504	0.4442
Ccr2	6	2	33.3333	1	0.7512	0.0807
Tmtc3	6	0	0	0	0.7512	0.553
St8sia2	6	0	0	0	0.7513	0.7548
Nup54	6	0	0	1	0.7516	0.6374
Zfpl1	6	0	0	0	0.7521	0.9552
Mettl18	6	1	16.6667	1	0.7522	0.1551
mmu-mir-465b-1	4	0	0	0	0.7526	0.7609
NonTargetingControlGuideForMouse_0347	2	0	0	0	0.7527	0.7527
Myf5	6	1	16.6667	1	0.7528	0.0055
Trim11	6	0	0	0	0.7529	0.5531
Gnmt	4	1	25	1	0.7533	0.2695
Srd5a1	5	0	0	0	0.7534	0.9253
Erdr1	5	1	20	0	0.754	0.2713
NonTargetingControlGuideForMouse_0557	2	0	0	0	0.754	0.754
Xpo4	6	0	0	0	0.7542	0.6158
Gp49a	6	1	16.6667	0	0.7544	0.3874
mmu-mir-6403	4	1	25	0	0.7553	0.1247
Hlx	6	0	0	1	0.7558	0.5194
Sowahd	6	1	16.6667	0	0.7561	0.2954
Efna1	6	1	16.6667	1	0.7565	0.0011
Hfm1	5	0	0	0	0.7567	0.8843
NonTargetingControlGuideForMouse_0999	2	0	0	0	0.7567	0.7567
Eif5a	6	1	16.6667	1	0.7569	0.2372
Ipo9	6	1	16.6667	0	0.757	0.6263
Cib3	6	0	0	0	0.757	0.6405
Ppm1f	6	1	16.6667	1	0.7573	0.3161
Clint1	5	0	0	1	0.7576	0.1807
NonTargetingControlGuideForMouse_0025	2	0	0	0	0.7577	0.7577
Trim62	6	0	0	0	0.7579	0.5911
Hgf	6	1	16.6667	0	0.7583	0.2611
NonTargetingControlGuideForMouse_0848	2	0	0	0	0.7586	0.7586
Ccdc159	6	0	0	0	0.7589	0.6515
Mfsd11	5	1	20	0	0.7593	0.2684
Gjd4	6	1	16.6667	1	0.7596	0.2278
Raf1	6	0	0	0	0.7597	0.8969
Tmem253	6	0	0	1	0.7599	0.3361
Olfr485	6	0	0	0	0.7601	0.727
Gm1564	6	0	0	0	0.7605	0.4405
Pitpnm3	6	0	0	0	0.7605	0.7623
Rps17	3	0	0	0	0.7605	0.5296
Pcdhb5	6	0	0	0	0.7606	0.5215
NonTargetingControlGuideForMouse_0062	2	0	0	0	0.7608	0.7608
Fthl17	6	0	0	0	0.7609	0.4503
Car4	6	0	0	0	0.7613	0.6297
NonTargetingControlGuideForMouse_0053	2	0	0	0	0.7614	0.7614
Dennd4b	6	0	0	0	0.7621	0.6736
Fastkd2	6	0	0	0	0.7623	0.671
Fubp3	5	1	20	1	0.7625	0.0098
Mtap7d3	6	0	0	1	0.7625	0.1466
[truncated: 1,036 more rows]

## Sheet: pValue 0.05
GeneID	sgRNAs	enriched sgRNAs	% enriched genes	depleted sgRNAs	PValue	PValue.Mixed
Bptf	6	5	83.3333	0	2e-04	2e-04
Dcaf15	6	1	16.6667	0	2e-04	0.4948
Ctu1	6	4	66.6667	1	4e-04	6e-04
Ddx3y	6	1	16.6667	0	5e-04	0.5539
NonTargetingControlGuideForMouse_0471	2	2	100	0	0.0012	0.0012
NonTargetingControlGuideForMouse_0059	2	0	0	0	0.002	0.002
Casp2	6	5	83.3333	0	0.0047	0.0047
NonTargetingControlGuideForMouse_0899	2	2	100	0	0.0052	0.0052
Gata1	6	4	66.6667	0	0.0057	0.0059
NonTargetingControlGuideForMouse_0712	2	2	100	0	0.0058	0.0058
Iws1	6	2	33.3333	1	0.0063	0.0504
Smad2	6	3	50	0	0.0072	0.0072
Alg3	6	3	50	0	0.008	0.0015
Elp3	5	3	60	0	0.0082	0.0285
Urm1	6	4	66.6667	0	0.0086	0.0185
Pcnp	6	0	0	0	0.0087	0.4327
Pabpc1	5	0	0	0	0.0099	0.4865
Mocs3	6	4	66.6667	0	0.0106	0.0444
Cand1	6	2	33.3333	0	0.0108	0.0906
Casp9	6	5	83.3333	0	0.0119	0.0059
Lingo1	6	2	33.3333	0	0.0121	0.0764
Olfr878	6	0	0	0	0.0121	0.3072
Dhx57	6	1	16.6667	0	0.0122	0.4132
NonTargetingControlGuideForMouse_0451	2	2	100	0	0.0126	0.0126
Elp5	6	4	66.6667	0	0.0131	0.0195
Rassf9	6	1	16.6667	0	0.0132	0.2947
Atp6v1g3	6	0	0	0	0.0136	0.3924
Fopnl	6	4	66.6667	0	0.0141	0.0141
Zbtb42	5	0	0	0	0.0145	0.2024
Lpcat2b	6	1	16.6667	0	0.0146	0.0464
Ybx1	6	2	33.3333	0	0.016	0.3553
Ccdc41	6	4	66.6667	0	0.0161	0.0092
Ankrd26	5	1	20	0	0.0165	0.0165
Asgr1	5	0	0	0	0.0166	0.5448
Trp53	6	6	100	0	0.0167	0.0167
Olfr910	6	1	16.6667	0	0.017	0.8195
Olfr1387	6	1	16.6667	0	0.0182	0.5545
Ezr	6	0	0	0	0.0184	0.2515
Bbc3	5	3	60	0	0.0187	0.0187
NonTargetingControlGuideForMouse_0510	2	1	50	0	0.0188	0.0188
Elp4	6	2	33.3333	0	0.0191	0.0898
Lrdd	6	3	50	1	0.0193	0.0385
Stk40	6	3	50	0	0.0203	0.171
Bcl2l11	6	4	66.6667	0	0.0204	0.0185
mmu-mir-103-1	4	1	25	0	0.0207	0.2043
Ctu2	6	3	50	0	0.0214	0.0671
Apaf1	6	5	83.3333	0	0.0221	0.0221
Wdr8	6	4	66.6667	0	0.0222	3e-04
Rbm12	6	1	16.6667	0	0.0222	0.5051
NonTargetingControlGuideForMouse_0527	2	0	0	0	0.0224	0.0224
C1ql2	5	1	20	0	0.0229	0.2293
NonTargetingControlGuideForMouse_0113	2	2	100	0	0.0234	0.0234
NonTargetingControlGuideForMouse_0895	2	0	0	0	0.0234	0.0234
Dpm1	6	1	16.6667	0	0.0236	0.629
NonTargetingControlGuideForMouse_0006	2	1	50	0	0.0245	0.0245
Ssr2	6	0	0	0	0.0247	0.1307
Khdc3	6	0	0	0	0.0255	0.2749
NonTargetingControlGuideForMouse_0740	2	2	100	0	0.0256	0.0256
Wrap73	6	3	50	0	0.0257	0.0391
Clec12b	6	1	16.6667	0	0.0258	0.2225
Trim28	6	3	50	0	0.0259	0.0048
Dok7	6	1	16.6667	0	0.0265	0.5864
Bax	6	2	33.3333	1	0.0277	0.0518
mmu-mir-1251	4	1	25	0	0.0278	0.2824
Gpr20	6	1	16.6667	0	0.0279	0.4295
Gpatch8	6	4	66.6667	0	0.0281	0.0308
Rps6kb1	6	1	16.6667	0	0.0281	0.4044
NonTargetingControlGuideForMouse_0455	2	2	100	0	0.0284	0.0284
Pax6	6	1	16.6667	0	0.0284	0.4917
Nap1l2	6	1	16.6667	1	0.029	0.173
NonTargetingControlGuideForMouse_0729	2	2	100	0	0.0306	0.0306
Trim9	6	1	16.6667	0	0.0307	0.5443
Sycp1	6	1	16.6667	0	0.0308	0.2045
Elp2	6	1	16.6667	0	0.0309	0.4106
Gtf2h5	6	2	33.3333	0	0.0317	0.0702
mmu-mir-188	4	3	75	0	0.0318	0.0498
Gm5936	6	0	0	0	0.0335	0.5762
NonTargetingControlGuideForMouse_0910	2	2	100	0	0.0339	0.0339
Rcor1	6	5	83.3333	0	0.0345	0.0375
Slc26a5	6	1	16.6667	0	0.035	0.0591
Pcdhac1	5	0	0	0	0.0357	0.6251
NonTargetingControlGuideForMouse_0468	2	2	100	0	0.0359	0.0359
Trmt6	6	3	50	0	0.036	0.1356
Il1f10	6	1	16.6667	0	0.0361	0.1738
Mrrf	6	1	16.6667	0	0.0367	0.126
Kti12	6	4	66.6667	0	0.0372	0.0372
Aldh16a1	5	0	0	0	0.0372	0.7755
Ikbkap	6	4	66.6667	1	0.0373	0.0046
Creg2	6	0	0	0	0.0373	0.6331
NonTargetingControlGuideForMouse_0101	2	2	100	0	0.0381	0.0381
Cul5	6	2	33.3333	0	0.0383	0.0056
Nr1h4	6	1	16.6667	0	0.039	0.5281
Praf2	4	1	25	0	0.0407	0.1642
Ssr3	6	1	16.6667	0	0.0407	0.483
Tnip3	6	2	33.3333	0	0.0414	0.0723
NonTargetingControlGuideForMouse_0751	2	0	0	0	0.0414	0.0414
Mios	6	2	33.3333	0	0.0416	0.1315
Tollip	6	1	16.6667	0	0.0416	0.5916
Wdr59	6	1	16.6667	0	0.0424	0.1773
Vcpkmt	6	1	16.6667	0	0.0428	0.1752
NonTargetingControlGuideForMouse_0572	2	0	0	0	0.0428	0.0428
H2-L	6	1	16.6667	0	0.0431	0.0836
Dhcr7	6	3	50	0	0.0434	0.1503
Nr4a3	6	0	0	0	0.0434	0.6473
Slc29a4	6	2	33.3333	0	0.0435	0.0676
Afap1l1	5	2	40	0	0.0436	0.2471
Gbp10	6	1	16.6667	0	0.0453	0.515
Tmem28	6	0	0	0	0.0483	0.6279
Cradd	6	2	33.3333	1	0.0485	0.011
Smco2	5	1	20	0	0.0485	0.2725
NonTargetingControlGuideForMouse_0825	2	0	0	0	0.0499	0.0499
Glt1d1	6	1	16.6667	0	0.05	0.4788

## Sheet: min 3 sgRNAs
GeneID	sgRNAs	enriched sgRNAs	% enriched genes	depleted sgRNAs	PValue	PValue.Mixed
Bptf	6	5	83.3333	0	2e-04	2e-04
Dcaf15	6	1	16.6667	0	2e-04	0.4948
Ctu1	6	4	66.6667	1	4e-04	6e-04
Ddx3y	6	1	16.6667	0	5e-04	0.5539
Casp2	6	5	83.3333	0	0.0047	0.0047
Gata1	6	4	66.6667	0	0.0057	0.0059
Iws1	6	2	33.3333	1	0.0063	0.0504
Smad2	6	3	50	0	0.0072	0.0072
Alg3	6	3	50	0	0.008	0.0015
Elp3	5	3	60	0	0.0082	0.0285
Urm1	6	4	66.6667	0	0.0086	0.0185
Pcnp	6	0	0	0	0.0087	0.4327
Pabpc1	5	0	0	0	0.0099	0.4865
Mocs3	6	4	66.6667	0	0.0106	0.0444
Cand1	6	2	33.3333	0	0.0108	0.0906
Casp9	6	5	83.3333	0	0.0119	0.0059
Lingo1	6	2	33.3333	0	0.0121	0.0764
Olfr878	6	0	0	0	0.0121	0.3072
Dhx57	6	1	16.6667	0	0.0122	0.4132
Elp5	6	4	66.6667	0	0.0131	0.0195
Rassf9	6	1	16.6667	0	0.0132	0.2947
Atp6v1g3	6	0	0	0	0.0136	0.3924
Fopnl	6	4	66.6667	0	0.0141	0.0141
Zbtb42	5	0	0	0	0.0145	0.2024
Lpcat2b	6	1	16.6667	0	0.0146	0.0464
Ybx1	6	2	33.3333	0	0.016	0.3553
Ccdc41	6	4	66.6667	0	0.0161	0.0092
Ankrd26	5	1	20	0	0.0165	0.0165
Asgr1	5	0	0	0	0.0166	0.5448
Trp53	6	6	100	0	0.0167	0.0167
Olfr910	6	1	16.6667	0	0.017	0.8195
Olfr1387	6	1	16.6667	0	0.0182	0.5545
Ezr	6	0	0	0	0.0184	0.2515
Bbc3	5	3	60	0	0.0187	0.0187
Elp4	6	2	33.3333	0	0.0191	0.0898
Lrdd	6	3	50	1	0.0193	0.0385
Stk40	6	3	50	0	0.0203	0.171
Bcl2l11	6	4	66.6667	0	0.0204	0.0185
mmu-mir-103-1	4	1	25	0	0.0207	0.2043
Ctu2	6	3	50	0	0.0214	0.0671
Apaf1	6	5	83.3333	0	0.0221	0.0221
Wdr8	6	4	66.6667	0	0.0222	3e-04
Rbm12	6	1	16.6667	0	0.0222	0.5051
C1ql2	5	1	20	0	0.0229	0.2293
Dpm1	6	1	16.6667	0	0.0236	0.629
Ssr2	6	0	0	0	0.0247	0.1307
Khdc3	6	0	0	0	0.0255	0.2749
Wrap73	6	3	50	0	0.0257	0.0391
Clec12b	6	1	16.6667	0	0.0258	0.2225
Trim28	6	3	50	0	0.0259	0.0048
Dok7	6	1	16.6667	0	0.0265	0.5864
Bax	6	2	33.3333	1	0.0277	0.0518
mmu-mir-1251	4	1	25	0	0.0278	0.2824
Gpr20	6	1	16.6667	0	0.0279	0.4295
Gpatch8	6	4	66.6667	0	0.0281	0.0308
Rps6kb1	6	1	16.6667	0	0.0281	0.4044
Pax6	6	1	16.6667	0	0.0284	0.4917
Nap1l2	6	1	16.6667	1	0.029	0.173
Trim9	6	1	16.6667	0	0.0307	0.5443
Sycp1	6	1	16.6667	0	0.0308	0.2045
Elp2	6	1	16.6667	0	0.0309	0.4106
Gtf2h5	6	2	33.3333	0	0.0317	0.0702
mmu-mir-188	4	3	75	0	0.0318	0.0498
Gm5936	6	0	0	0	0.0335	0.5762
Rcor1	6	5	83.3333	0	0.0345	0.0375
Slc26a5	6	1	16.6667	0	0.035	0.0591
Pcdhac1	5	0	0	0	0.0357	0.6251
Trmt6	6	3	50	0	0.036	0.1356
Il1f10	6	1	16.6667	0	0.0361	0.1738
Mrrf	6	1	16.6667	0	0.0367	0.126
Kti12	6	4	66.6667	0	0.0372	0.0372
Aldh16a1	5	0	0	0	0.0372	0.7755
Ikbkap	6	4	66.6667	1	0.0373	0.0046
Creg2	6	0	0	0	0.0373	0.6331
Cul5	6	2	33.3333	0	0.0383	0.0056
Nr1h4	6	1	16.6667	0	0.039	0.5281
Praf2	4	1	25	0	0.0407	0.1642
Ssr3	6	1	16.6667	0	0.0407	0.483
Tnip3	6	2	33.3333	0	0.0414	0.0723
Mios	6	2	33.3333	0	0.0416	0.1315
Tollip	6	1	16.6667	0	0.0416	0.5916
Wdr59	6	1	16.6667	0	0.0424	0.1773
Vcpkmt	6	1	16.6667	0	0.0428	0.1752
H2-L	6	1	16.6667	0	0.0431	0.0836
Dhcr7	6	3	50	0	0.0434	0.1503
Nr4a3	6	0	0	0	0.0434	0.6473
Slc29a4	6	2	33.3333	0	0.0435	0.0676
Afap1l1	5	2	40	0	0.0436	0.2471
Gbp10	6	1	16.6667	0	0.0453	0.515
Tmem28	6	0	0	0	0.0483	0.6279
Cradd	6	2	33.3333	1	0.0485	0.011
Smco2	5	1	20	0	0.0485	0.2725
Glt1d1	6	1	16.6667	0	0.05	0.4788
