# Supplementary material for: Caspase-2 kills cells with extra centrosomes
Source: Sci Adv. 2024 Oct 30;10(44):eado6607. doi: 10.1126/sciadv.ado6607 (PMC11524169; doi:10.1126/sciadv.ado6607)
Supplement: Supplementary file 2 — Tables S1 to S3 [file sciadv.ado6607_tables_s1_to_s3.zip › ado6607_table_s3.xlsx]

## Sheet: Antibodies
For Western Blot
Antibody	Clone	Supplier	Cat #	Dilution
PARP		Cell Signaling	9542	1:1000
p53 (rabbit)		Cell Signaling	9282	1:1000
p53 (mouse)	DO1	Santa Cruz	sc-126	1:1000
p21 (rabbit)	EPR362	Abcam	109520	1:2000
p21	12D1	Cell Signaling	2947	1:1000
MDM2	IF2	Invitrogen	MA1-113	1:1000
BID		Cell Signaling	2002	1:1000
Casp2	11B4	Enzo	ALX-804-356	1:1000
Casp3		Cell Signalling	9662	1:1000
Casp6		Cell Signalling	9762	1:1000
Casp7		Cell Signalling	9492	1:1000
Casp8		R&D Systems	AF1650	1:200
Casp9		Cell Signaling	9508	1:1000
GAPDH	6C5	Santa Cruz	sc-32233	1:8000
GAPDH	14C10	Cell Signaling	2118	1:10000
HSP90	F-8	Cell Signaling	13119	1:10000
anti-Rat HRP		Cell Signaling	7077	1:5000
anti-Rat HRP		Invitrogen	31470	1:5000
anti-Mouse HRP		Dako	P0161	1:5000
anti-Rabbit HRP		Dako	P0448	1:5000
For Immunofluorescence
Antibody	Clone	Supplier	Cat #	Dilution
CEP128		Sigma Aldrich	HPA001116	1:500
CENTRIN		Millipore	41424	1:1000
goat anti-mouse AlexaFluor488		Invitrogen	A11029	1:1000
goat anti-rabbit AlexaFluor647		Invitrogen	A21245	1:1000

## Sheet: crRNA - RNP
Gene	cRNA	FW primers	Rv primers
Caspase 2	AGGACTCACACACCGGAAAA	GGATGAGGACACTACTAGGAAGC	GGGACCCCTTTTAGTCCATCA
ANKRD26	GCTCCTCTGCCGCCGCGCGA	GCTTGCGACGCCTATTACCT	GAACACTCAGCCAGACTCCC
p53	TCCATTGCTTGGGACGGCAA	TTGGCGTCTACACCTCAGGA	GCAGTCAGATCCTAGCGTCG
BID 1	TCATCGTAGCCCTCCCACTG	TATGTTGGTCCAGACAAGGGAC	TCAGGTCAACAACGGTTCCA
BID 2	CTCCCGCTTGGGAAGAATAG	TATGTTGGTCCAGACAAGGGAC	TCAGGTCAACAACGGTTCCA

## Sheet: sgRNA - lentiCRISPR
Gene	sgRNA 1 (5'->3')	sgRNA 2 (5'->3')
TP53 (Nalm6)	CAC CGT CCA TTG CTT GGG ACG GCA A	AAA CTT GCC GTC CCA AGC AAT GGA C
TP53 (BL2)	TCT GGG CTT CTT GCA TTC TG	CAG AAT GCA AGA AGC CCA GA
BID	CAC CGC GCA GAG AGC TGG ACG CAC T	AAA CAG TGC GTC CAG CTC TCT GCG C
CASP2	CAC CGT GGT GAG CAA CAT ATC CTC C	AAA CGG AGG ATA TGT TGC TCA CCA C
mCd8 (mouse)	CAC CGG TGT TGG GGT CCG TTT CGC A	AAA CTG CGA AAC GGA CCC CAA CAC C
Pidd1 (mouse)	CAC CGT CAC CAT CCA CTA TCG ACT C	AAA CGA GTC GAT AGT GGA TGG TGA C
Casp2 (mouse)	CAC CGT AGT GTG CCT GGT AAA ACT C	AAA CGA GTT TTA CCA GGC ACA CTA C
Raidd (mouse)	CAC CGG GTG CCG AGG TAC TGG TGG A	AAA CTC CAC CAG TAC CTC GGC ACC C
Bak1 (mouse)	GGA ACT CTG TGT CGT AGC GC	GCG CTA CGA CAC AGA GTT CC
Bax (mouse)	CAA CTT CAA CTG GGG CCG CG	CGC GGC CCC AGT TGA AGT TG

## Sheet: PCR primers
INDEL diagnostics	FW primers	Rv primers
Caspase 2	GGATGAGGACACTACTAGGAAGC	GGGACCCCTTTTAGTCCATCA
ANKRD26	GCTTGCGACGCCTATTACCT	GAACACTCAGCCAGACTCCC
p53	TTGGCGTCTACACCTCAGGA	GCAGTCAGATCCTAGCGTCG
BID	TATGTTGGTCCAGACAAGGGAC	TCAGGTCAACAACGGTTCCA
BID overexpression	FW primers	Rv primers
BID	TTG CTA GCA TGG ACT GTG AGG TCA A	ACC GGT TCA GTC CAT CCC ATT T
qPCR	FW primers	Rv primers
BAX	TGG CAG CTG ACA TGT TTT CTG AC	TCA CCC AAC CAC CCT GGT CTT
BBC3	ACC TCA ACG CAC AGT ACG AG	CCC ATG ATG AGA TTG TAC AGG A
CDKN1A	CTG GAG ACT CTC AGG GTC GAA A	GAT TAG GGC TTC CTC TTG GAG AA
GAPDH	TCC AAA ATC AAG TGG GGC GA	AGT AGA GGC AGG GAT GAT GT
